# Supplementary material for: Systematically Characterizing A-to-I RNA Editing Neoantigens in Cancer
Source: Front Oncol. 2020 Dec 10;10:593989. doi: 10.3389/fonc.2020.593989 (PMC7758481; doi:10.3389/fonc.2020.593989)
Supplement: Supplementary file 1 [file DataSheet_1.xlsx]

## Sheet: Table S1A
Table S1A. RNA editing sites indetified from six normal skin sample (three individuals, two samples per individual)
Sample_ID	Name	SEGMENT	#CHROM	Reads_Total	Edited_Reads	Editing_Ratio
ERR315339	PIGH	coding-exon	14	6	4	0.67
ERR315339	WDR83	coding-exon	19	17	3	0.18
ERR315339	ZNF587B	coding-exon	19	9	8	0.89
ERR315339	IGLJ2	coding-exon	22	38	13	0.34
ERR315339	CECR1	coding-exon	22	6	6	1
ERR315339	MPHOSPH6	coding-exon	16	16	16	1
ERR315339	POMZP3	coding-exon	7	2	2	1
ERR315339	ARL15	coding-exon	5	7	2	0.29
ERR315339	IGLJ2	coding-exon	22	26	13	0.5
ERR315339	BTBD2	coding-exon	19	6	2	0.33
ERR315339	BTBD2	coding-exon	19	5	2	0.4
ERR315339	UBA1	coding-exon	X	17	4	0.24
ERR315339	CDK10	coding-exon	16	23	4	0.17
ERR315339	TTLL3	coding-exon	3	28	18	0.64
ERR315339	MED21	coding-exon	12	7	2	0.29
ERR315339	ZNF506	coding-exon	19	18	5	0.28
ERR315339	MICA	coding-exon	6	12	3	0.25
ERR315339	CALCOCO2	coding-exon	17	11	3	0.27
ERR315339	CDK10	coding-exon	16	21	6	0.29
ERR315339	NARF	coding-exon	17	6	2	0.33
ERR315339	HSD11B1L	coding-exon	19	7	2	0.29
ERR315339	NARF	coding-exon	17	7	2	0.29
ERR315339	IGKV1-5	coding-exon	2	6	3	0.5
ERR315339	PPIL3	coding-exon	2	13	5	0.38
ERR315339	ZNF431	coding-exon	19	15	6	0.4
ERR315339	SNX21	coding-exon	20	13	9	0.69
ERR315339	ZNF506	coding-exon	19	18	7	0.39
ERR315339	CHPT1	coding-exon	12	23	6	0.26
ERR315339	DAP3	coding-exon	1	12	2	0.17
ERR315339	PRIMA1	coding-exon	14	6	6	1
ERR315339	FKBP3	coding-exon	14	5	3	0.6
ERR315339	NOP14	coding-exon	4	22	5	0.23
ERR315339	DBX2	coding-exon	12	2	2	1
ERR315339	POMZP3	coding-exon	7	2	2	1
ERR315339	ZNF506	coding-exon	19	7	2	0.29
ERR315339	ENSA	coding-exon	1	4	3	0.75
ERR315339	PEX16	coding-exon	11	31	13	0.42
ERR315339	YLPM1	coding-exon	14	13	3	0.23
ERR315339	DOC2B	coding-exon	17	9	4	0.44
ERR315339	RGS16	coding-exon	1	2	2	1
ERR315339	IGHJ3	coding-exon	14	11	3	0.27
ERR315339	NSMCE4A	coding-exon	10	8	3	0.38
ERR315339	HAUS3	coding-exon	4	4	2	0.5
ERR315339	GART	coding-exon	21	2	2	1
ERR315339	ZNF431	coding-exon	19	17	4	0.24
ERR315339	PODXL	coding-exon	7	4	2	0.5
ERR315339	SLC35E3	coding-exon	12	6	4	0.67
ERR315339	WISP3	coding-exon	6	3	3	1
ERR315339	KRT16	coding-exon	17	83	16	0.19
ERR315339	FBXO17	coding-exon	19	9	4	0.44
ERR315339	SERAC1	coding-exon	6	3	2	0.67
ERR315339	TULP4	coding-exon	6	8	5	0.63
ERR315339	C6orf132	coding-exon	6	57	8	0.14
ERR315339	RP11-108O10.8	coding-exon	11	11	2	0.18
ERR315339	FDXACB1	coding-exon	11	11	2	0.18
ERR315339	SORBS1	coding-exon	10	2	2	1
ERR315339	STK10	coding-exon	5	8	3	0.38
ERR315339	PFDN5	coding-exon	12	6	4	0.67
ERR315339	DHDDS	coding-exon	1	3	3	1
ERR315339	NSMCE4A	coding-exon	10	8	3	0.38
ERR315339	CDK10	coding-exon	16	26	3	0.12
ERR315339	TMEM44	coding-exon	3	2	2	1
ERR315339	ST8SIA6	coding-exon	10	2	2	1
ERR315339	IGHJ5	coding-exon	14	107	4	0.04
ERR315339	SLC35E3	coding-exon	12	6	4	0.67
ERR315339	ZNF528	coding-exon	19	9	2	0.22
ERR315339	TTLL3	coding-exon	3	28	7	0.25
ERR315339	ZNF506	coding-exon	19	8	2	0.25
ERR315339	CDK10	coding-exon	16	22	4	0.18
ERR315339	SLC11A2	coding-exon	12	3	2	0.67
ERR315339	DAPK2	coding-exon	15	10	3	0.3
ERR315339	TUBGCP2	coding-exon	10	8	2	0.25
ERR315339	SLC35E3	coding-exon	12	6	2	0.33
ERR315339	TUBGCP5	coding-exon	15	3	2	0.67
ERR315339	SLC35E3	coding-exon	12	5	2	0.4
ERR315339	PPIL3	coding-exon	2	12	3	0.25
ERR315339	POMZP3	coding-exon	7	4	2	0.5
ERR315339	CDK10	coding-exon	16	32	12	0.38
ERR315339	NPLOC4	coding-exon	17	10	3	0.3
ERR315339	HSD11B1L	coding-exon	19	9	2	0.22
ERR315339	ZNHIT3	coding-exon	17	7	2	0.29
ERR315339	TUBGCP2	coding-exon	10	8	2	0.25
ERR315339	WDR83	coding-exon	19	16	10	0.63
ERR315339	KIAA0355	coding-exon	19	14	14	1
ERR315339	SLC35E3	coding-exon	12	6	4	0.67
ERR315339	TUBGCP2	coding-exon	10	9	7	0.78
ERR315339	NPLOC4	coding-exon	17	27	5	0.19
ERR315339	PTAFR	coding-exon	1	5	2	0.4
ERR315339	HSD11B1L	coding-exon	19	8	5	0.63
ERR315339	ZNF506	coding-exon	19	8	2	0.25
ERR315339	CDK10	coding-exon	16	26	17	0.65
ERR315339	GART	coding-exon	21	2	2	1
ERR315339	CDK10	coding-exon	16	20	7	0.35
ERR315339	UNC5B	coding-exon	10	11	3	0.27
ERR315339	COPE	coding-exon	19	119	61	0.51
ERR315339	TM7SF3	coding-exon	12	10	6	0.6
ERR315339	FOPNL	coding-exon	16	16	6	0.38
ERR315339	IGLV1-51	coding-exon	22	12	2	0.17
ERR315339	SLC35E3	coding-exon	12	6	2	0.33
ERR315339	AZU1	coding-exon	19	7	2	0.29
ERR315339	USP9X	coding-exon	X	4	2	0.5
ERR315339	MVD	coding-exon	16	3	3	1
ERR315339	JRK	coding-exon	8	5	5	1
ERR315339	SNX21	coding-exon	20	15	3	0.2
ERR315339	BORCS8	coding-exon	19	20	3	0.15
ERR315339	ZNF506	coding-exon	19	7	2	0.29
ERR315339	IGKV1-5	coding-exon	2	3	2	0.67
ERR315339	RAB2B	coding-exon	14	7	3	0.43
ERR315339	ST8SIA6	coding-exon	10	2	2	1
ERR315339	DEAF1	coding-exon	11	3	3	1
ERR315339	BTBD2	coding-exon	19	6	3	0.5
ERR315339	SSC5D	coding-exon	19	7	7	1
ERR315339	NARF	coding-exon	17	9	2	0.22
ERR315376	PIGH	coding-exon	14	6	3	0.5
ERR315376	C11orf80	coding-exon	11	10	4	0.4
ERR315376	BRPF3	coding-exon	6	8	2	0.25
ERR315376	DUOXA2	coding-exon	15	2	2	1
ERR315376	IGLJ2	coding-exon	22	31	17	0.55
ERR315376	ZNF506	coding-exon	19	6	2	0.33
ERR315376	VPS53	coding-exon	17	19	4	0.21
ERR315376	NPLOC4	coding-exon	17	10	3	0.3
ERR315376	UBA1	coding-exon	X	8	2	0.25
ERR315376	ZNF587B	coding-exon	19	6	6	1
ERR315376	CDK10	coding-exon	16	18	6	0.33
ERR315376	TTLL3	coding-exon	3	22	14	0.64
ERR315376	ENSA	coding-exon	1	5	2	0.4
ERR315376	ZNF506	coding-exon	19	13	3	0.23
ERR315376	CALCOCO2	coding-exon	17	5	2	0.4
ERR315376	SUMF2	coding-exon	7	11	2	0.18
ERR315376	SKIV2L	coding-exon	6	40	23	0.57
ERR315376	BECN1	coding-exon	17	7	2	0.29
ERR315376	ZSCAN30	coding-exon	18	7	2	0.29
ERR315376	ASPSCR1	coding-exon	17	3	2	0.67
ERR315376	NARF	coding-exon	17	3	2	0.67
ERR315376	SLC3A2	coding-exon	11	5	2	0.4
ERR315376	PPIL3	coding-exon	2	10	3	0.3
ERR315376	ZNF431	coding-exon	19	20	3	0.15
ERR315376	SNX21	coding-exon	20	15	14	0.93
ERR315376	ENSA	coding-exon	1	3	2	0.67
ERR315376	ENSA	coding-exon	1	4	2	0.5
ERR315376	NOP14	coding-exon	4	21	5	0.24
ERR315376	KIAA0355	coding-exon	19	20	20	1
ERR315376	GOLPH3L	coding-exon	1	6	2	0.33
ERR315376	LAMB4	coding-exon	7	3	2	0.67
ERR315376	DEAF1	coding-exon	11	5	3	0.6
ERR315376	CES4A	coding-exon	16	10	3	0.3
ERR315376	IL6R	coding-exon	1	5	2	0.4
ERR315376	CDK10	coding-exon	16	18	4	0.22
ERR315376	VPS53	coding-exon	17	18	9	0.5
ERR315376	SLC35E3	coding-exon	12	9	2	0.22
ERR315376	HLA-A	coding-exon	6	250	23	0.09
ERR315376	IGHJ3	coding-exon	14	13	2	0.15
ERR315376	WISP3	coding-exon	6	6	4	0.67
ERR315376	KRT16	coding-exon	17	88	22	0.25
ERR315376	RAB3GAP2	coding-exon	1	10	2	0.2
ERR315376	IRAK1	coding-exon	X	58	6	0.1
ERR315376	PHF2	coding-exon	9	23	3	0.13
ERR315376	C6orf132	coding-exon	6	41	5	0.12
ERR315376	IGHJ6	coding-exon	14	9	5	0.56
ERR315376	TM7SF3	coding-exon	12	9	2	0.22
ERR315376	UNK	coding-exon	17	6	2	0.33
ERR315376	PFDN5	coding-exon	12	10	6	0.6
ERR315376	DHDDS	coding-exon	1	2	2	1
ERR315376	CDK10	coding-exon	16	20	4	0.2
ERR315376	SLC35E3	coding-exon	12	10	6	0.6
ERR315376	MDH1B	coding-exon	2	5	2	0.4
ERR315376	SLC11A2	coding-exon	12	2	2	1
ERR315376	XRN1	coding-exon	3	2	2	1
ERR315376	DUOXA2	coding-exon	15	2	2	1
ERR315376	DAPK2	coding-exon	15	10	4	0.4
ERR315376	CD109	coding-exon	6	10	2	0.2
ERR315376	SLC35E3	coding-exon	12	10	3	0.3
ERR315376	BORCS8	coding-exon	19	16	4	0.25
ERR315376	DUOXA2	coding-exon	15	2	2	1
ERR315376	VPS53	coding-exon	17	14	2	0.14
ERR315376	LAMB4	coding-exon	7	3	2	0.67
ERR315376	CDK10	coding-exon	16	16	6	0.38
ERR315376	SSC5D	coding-exon	19	4	4	1
ERR315376	PPP1R12B	coding-exon	1	3	2	0.67
ERR315376	NCOR2	coding-exon	12	32	7	0.22
ERR315376	TSEN2	coding-exon	3	13	3	0.23
ERR315376	ZNHIT3	coding-exon	17	5	4	0.8
ERR315376	ZNF506	coding-exon	19	16	4	0.25
ERR315376	WDR83	coding-exon	19	17	10	0.59
ERR315376	IGKC	coding-exon	2	26	4	0.15
ERR315376	IGKV1-8	coding-exon	2	26	4	0.15
ERR315376	IGKJ2	coding-exon	2	26	4	0.15
ERR315376	SCRIB	coding-exon	8	68	68	1
ERR315376	LENG8	coding-exon	19	148	148	1
ERR315376	IGLV3-21	coding-exon	22	8	3	0.38
ERR315376	SLC35E3	coding-exon	12	10	7	0.7
ERR315376	TUBGCP2	coding-exon	10	6	4	0.67
ERR315376	RBM12	coding-exon	20	10	2	0.2
ERR315376	HSD11B1L	coding-exon	19	3	2	0.67
ERR315376	CDK10	coding-exon	16	23	13	0.57
ERR315376	IGKV1-5	coding-exon	2	7	2	0.29
ERR315376	CDK10	coding-exon	16	17	5	0.29
ERR315376	IGKV1-5	coding-exon	2	5	2	0.4
ERR315376	IGHV1-18	coding-exon	14	9	2	0.22
ERR315376	MYOM2	coding-exon	8	4	2	0.5
ERR315376	STXBP2	coding-exon	19	9	2	0.22
ERR315376	BECN1	coding-exon	17	6	2	0.33
ERR315376	DAP3	coding-exon	1	9	2	0.22
ERR315376	STK10	coding-exon	5	11	5	0.45
ERR315376	JRK	coding-exon	8	9	9	1
ERR315376	SNX21	coding-exon	20	16	3	0.19
ERR315376	2019-03-08	coding-exon	10	7	3	0.43
ERR315376	IGKV1-5	coding-exon	2	4	2	0.5
ERR315376	RERE	coding-exon	1	12	2	0.17
ERR315376	ENSA	coding-exon	1	3	2	0.67
ERR315376	NPLOC4	coding-exon	17	19	5	0.26
ERR315376	FBXO17	coding-exon	19	4	2	0.5
ERR315372	GTPBP6	coding-exon	X	17	7	0.41
ERR315372	STAB1	coding-exon	3	7	2	0.29
ERR315372	NSMCE4A	coding-exon	10	10	2	0.2
ERR315372	WDR83	coding-exon	19	21	3	0.14
ERR315372	ZNF587B	coding-exon	19	13	8	0.62
ERR315372	HLA-A	coding-exon	6	216	107	0.5
ERR315372	NPLOC4	coding-exon	17	29	10	0.34
ERR315372	IGLV3-9	coding-exon	22	3	3	1
ERR315372	POMZP3	coding-exon	7	2	2	1
ERR315372	TELO2	coding-exon	16	7	3	0.43
ERR315372	ZNF506	coding-exon	19	8	2	0.25
ERR315372	CPM	coding-exon	12	24	11	0.46
ERR315372	CDK10	coding-exon	16	13	5	0.38
ERR315372	TTLL3	coding-exon	3	22	17	0.77
ERR315372	MED21	coding-exon	12	17	4	0.24
ERR315372	ENSA	coding-exon	1	7	2	0.29
ERR315372	TBC1D2	coding-exon	9	20	9	0.45
ERR315372	COPE	coding-exon	19	19	12	0.63
ERR315372	SUMF2	coding-exon	7	9	2	0.22
ERR315372	IGHV1-2	coding-exon	14	3	2	0.67
ERR315372	NARF	coding-exon	17	6	4	0.67
ERR315372	DCUN1D4	coding-exon	4	8	2	0.25
ERR315372	ZNF90	coding-exon	19	4	3	0.75
ERR315372	PPIL3	coding-exon	2	8	2	0.25
ERR315372	IGHV1-24	coding-exon	14	3	2	0.67
ERR315372	WDR83	coding-exon	19	22	18	0.82
ERR315372	GBGT1	coding-exon	9	2	2	1
ERR315372	OSBPL9	coding-exon	1	3	2	0.67
ERR315372	BORCS8	coding-exon	19	14	3	0.21
ERR315372	NNT	coding-exon	5	14	3	0.21
ERR315372	SLC35E3	coding-exon	12	13	3	0.23
ERR315372	FBXO17	coding-exon	19	4	3	0.75
ERR315372	IGLV3-9	coding-exon	22	5	5	1
ERR315372	WDR6	coding-exon	3	7	2	0.29
ERR315372	ZNF431	coding-exon	19	22	3	0.14
ERR315372	ABHD16A	coding-exon	6	15	5	0.33
ERR315372	NR1H4	coding-exon	12	2	2	1
ERR315372	AMN1	coding-exon	12	2	2	1
ERR315372	SYTL1	coding-exon	1	18	4	0.22
ERR315372	SCRIB	coding-exon	8	12	3	0.25
ERR315372	NPRL3	coding-exon	16	7	2	0.29
ERR315372	CDK10	coding-exon	16	11	3	0.27
ERR315372	RERE	coding-exon	1	9	3	0.33
ERR315372	SNX21	coding-exon	20	12	11	0.92
ERR315372	VPS53	coding-exon	17	12	7	0.58
ERR315372	SLC35E3	coding-exon	12	9	2	0.22
ERR315372	SORBS1	coding-exon	10	2	2	1
ERR315372	IGHV1-2	coding-exon	14	8	4	0.5
ERR315372	KRT16	coding-exon	17	25	7	0.28
ERR315372	PNPLA7	coding-exon	9	4	3	0.75
ERR315372	SYTL2	coding-exon	11	3	2	0.67
ERR315372	TM7SF3	coding-exon	12	13	5	0.38
ERR315372	PFDN5	coding-exon	12	9	5	0.56
ERR315372	DHDDS	coding-exon	1	2	2	1
ERR315372	NSMCE4A	coding-exon	10	9	2	0.22
ERR315372	SLC25A17	coding-exon	22	3	2	0.67
ERR315372	TBCB	coding-exon	19	2	2	1
ERR315372	PIGH	coding-exon	14	2	2	1
ERR315372	WDR6	coding-exon	3	8	4	0.5
ERR315372	IGHJ3	coding-exon	14	31	15	0.48
ERR315372	WDR83	coding-exon	19	20	4	0.2
ERR315372	CDK10	coding-exon	16	13	3	0.23
ERR315372	SLC35E3	coding-exon	12	6	2	0.33
ERR315372	ZNF169	coding-exon	9	6	3	0.5
ERR315372	ZNF506	coding-exon	19	15	3	0.2
ERR315372	FBRS	coding-exon	16	10	2	0.2
ERR315372	TTLL3	coding-exon	3	25	9	0.36
ERR315372	SORBS1	coding-exon	10	2	2	1
ERR315372	DAPK2	coding-exon	15	13	3	0.23
ERR315372	TSEN2	coding-exon	3	8	3	0.38
ERR315372	TCOF1	coding-exon	5	10	2	0.2
ERR315372	SLC35E3	coding-exon	12	6	3	0.5
ERR315372	ZNF429	coding-exon	19	8	2	0.25
ERR315372	SLC35E3	coding-exon	12	8	2	0.25
ERR315372	PPIL3	coding-exon	2	10	3	0.3
ERR315372	ZNF506	coding-exon	19	8	3	0.38
ERR315372	TUBGCP2	coding-exon	10	11	2	0.18
ERR315372	C6orf132	coding-exon	6	25	7	0.28
ERR315372	POLR3D	coding-exon	8	10	10	1
ERR315372	ZNF90	coding-exon	19	4	3	0.75
ERR315372	SMARCAD1	coding-exon	4	10	2	0.2
ERR315372	IGHV1-2	coding-exon	14	7	4	0.57
ERR315372	TUBGCP2	coding-exon	10	9	4	0.44
ERR315372	ZNF506	coding-exon	19	16	8	0.5
ERR315372	IGLV3-9	coding-exon	22	2	2	1
ERR315372	ENSA	coding-exon	1	7	4	0.57
ERR315372	ZNF90	coding-exon	19	4	3	0.75
ERR315372	ANPEP	coding-exon	15	14	3	0.21
ERR315372	APOPT1	coding-exon	14	5	2	0.4
ERR315372	IGLV3-21	coding-exon	22	3	2	0.67
ERR315372	MED21	coding-exon	12	18	3	0.17
ERR315372	SERINC4	coding-exon	15	8	2	0.25
ERR315372	ZNF506	coding-exon	19	7	3	0.43
ERR315372	TUBGCP2	coding-exon	10	11	9	0.82
ERR315372	IGHV1-2	coding-exon	14	14	3	0.21
ERR315372	DNAH1	coding-exon	3	5	2	0.4
ERR315372	CDK10	coding-exon	16	10	5	0.5
ERR315372	IGKV4-1	coding-exon	2	10	5	0.5
ERR315372	CATSPERG	coding-exon	19	5	2	0.4
ERR315372	SLC35E3	coding-exon	12	8	2	0.25
ERR315372	SLC35E3	coding-exon	12	8	4	0.5
ERR315372	PDIA5	coding-exon	3	6	3	0.5
ERR315372	CDK10	coding-exon	16	17	3	0.18
ERR315372	IGLV1-51	coding-exon	22	7	2	0.29
ERR315372	KRT16	coding-exon	17	24	3	0.13
ERR315372	ACBD4	coding-exon	17	3	2	0.67
ERR315372	ITGB8	coding-exon	7	8	3	0.38
ERR315372	WDR83	coding-exon	19	21	4	0.19
ERR315372	TSEN2	coding-exon	3	8	3	0.38
ERR315372	SLC35E3	coding-exon	12	12	8	0.67
ERR315372	OSBPL9	coding-exon	1	5	2	0.4
ERR315372	SLC35E3	coding-exon	12	12	3	0.25
ERR315372	UPK1A	coding-exon	19	2	2	1
ERR315372	SUMF2	coding-exon	7	12	4	0.33
ERR315372	GBGT1	coding-exon	9	2	2	1
ERR315372	RHOA	coding-exon	3	5	3	0.6
ERR315372	IGHJ4	coding-exon	14	26	3	0.12
ERR315372	IGHJ6	coding-exon	14	7	4	0.57
ERR315372	KANSL3	coding-exon	2	3	2	0.67
ERR315460	PIGH	coding-exon	14	5	3	0.6
ERR315460	NSMCE4A	coding-exon	10	10	2	0.2
ERR315460	WDR83	coding-exon	19	23	3	0.13
ERR315460	ZNF587B	coding-exon	19	20	9	0.45
ERR315460	IGKV3D-20	coding-exon	2	2	2	1
ERR315460	VPS28	coding-exon	8	115	115	1
ERR315460	SLC35E3	coding-exon	12	5	2	0.4
ERR315460	GART	coding-exon	21	3	3	1
ERR315460	NPLOC4	coding-exon	17	22	7	0.32
ERR315460	FKBP3	coding-exon	14	8	2	0.25
ERR315460	IGLV3-9	coding-exon	22	2	2	1
ERR315460	CH17-224D4.1	coding-exon	14	7	3	0.43
ERR315460	POMZP3	coding-exon	7	3	3	1
ERR315460	SMARCAD1	coding-exon	4	12	5	0.42
ERR315460	ZNF696	coding-exon	8	4	3	0.75
ERR315460	BTBD2	coding-exon	19	8	2	0.25
ERR315460	ZNF506	coding-exon	19	10	2	0.2
ERR315460	CDK10	coding-exon	16	13	4	0.31
ERR315460	TTLL3	coding-exon	3	23	15	0.65
ERR315460	ZNF843	coding-exon	16	2	2	1
ERR315460	ABR	coding-exon	17	134	67	0.5
ERR315460	MUC3A	coding-exon	7	5	3	0.6
ERR315460	CDK10	coding-exon	16	10	2	0.2
ERR315460	POMZP3	coding-exon	7	11	3	0.27
ERR315460	TBC1D2	coding-exon	9	16	7	0.44
ERR315460	QTRT1	coding-exon	19	4	3	0.75
ERR315460	SUMF2	coding-exon	7	12	4	0.33
ERR315460	KATNBL1	coding-exon	15	10	2	0.2
ERR315460	DCUN1D4	coding-exon	4	7	2	0.29
ERR315460	LENG1	coding-exon	19	13	4	0.31
ERR315460	ZNF431	coding-exon	19	22	4	0.18
ERR315460	PKHD1L1	coding-exon	8	5	2	0.4
ERR315460	MED21	coding-exon	12	23	4	0.17
ERR315460	RHOA	coding-exon	3	5	3	0.6
ERR315460	DAP3	coding-exon	1	11	2	0.18
ERR315460	OSBPL9	coding-exon	1	2	2	1
ERR315460	ZNF506	coding-exon	19	9	2	0.22
ERR315460	HIATL2	coding-exon	9	9	2	0.22
ERR315460	PRG2	coding-exon	11	3	3	1
ERR315460	NACA	coding-exon	12	248	248	1
ERR315460	IGLV3-9	coding-exon	22	4	4	1
ERR315460	KIAA0355	coding-exon	19	10	7	0.7
ERR315460	GP6	coding-exon	19	4	4	1
ERR315460	PEX16	coding-exon	11	2	2	1
ERR315460	ABHD16A	coding-exon	6	18	7	0.39
ERR315460	DOC2B	coding-exon	17	4	4	1
ERR315460	RGS16	coding-exon	1	3	3	1
ERR315460	DEAF1	coding-exon	11	3	2	0.67
ERR315460	KAT6B	coding-exon	10	12	3	0.25
ERR315460	CDK10	coding-exon	16	13	3	0.23
ERR315460	SNX21	coding-exon	20	11	9	0.82
ERR315460	KAT6B	coding-exon	10	12	3	0.25
ERR315460	DCUN1D4	coding-exon	4	7	2	0.29
ERR315460	VPS53	coding-exon	17	20	5	0.25
ERR315460	MED21	coding-exon	12	23	10	0.43
ERR315460	ELK3	coding-exon	12	11	2	0.18
ERR315460	SS18	coding-exon	18	2	2	1
ERR315460	KRT16	coding-exon	17	30	6	0.2
ERR315460	KATNBL1	coding-exon	15	11	2	0.18
ERR315460	ZNF506	coding-exon	19	10	2	0.2
ERR315460	ZNF675	coding-exon	19	2	2	1
ERR315460	SYTL2	coding-exon	11	4	3	0.75
ERR315460	NSMCE4A	coding-exon	10	12	6	0.5
ERR315460	PFDN5	coding-exon	12	6	2	0.33
ERR315460	NSMCE4A	coding-exon	10	12	3	0.25
ERR315460	SLC25A17	coding-exon	22	4	4	1
ERR315460	IGKJ3	coding-exon	2	12	3	0.25
ERR315460	IGHJ3	coding-exon	14	39	26	0.67
ERR315460	BCAN	coding-exon	1	5	2	0.4
ERR315460	PCGF1	coding-exon	2	4	2	0.5
ERR315460	BCAN	coding-exon	1	5	2	0.4
ERR315460	TTLL3	coding-exon	3	23	5	0.22
ERR315460	RFC4	coding-exon	3	21	15	0.71
ERR315460	IGKJ3	coding-exon	2	13	2	0.15
ERR315460	SLC35E3	coding-exon	12	5	2	0.4
ERR315460	SLC35E3	coding-exon	12	5	3	0.6
ERR315460	PPIL3	coding-exon	2	7	2	0.29
ERR315460	WDR6	coding-exon	3	10	4	0.4
ERR315460	QTRT1	coding-exon	19	6	3	0.5
ERR315460	VPS53	coding-exon	17	21	8	0.38
ERR315460	TUBGCP2	coding-exon	10	10	3	0.3
ERR315460	FAM120AOS	coding-exon	9	26	4	0.15
ERR315460	IGHV1-2	coding-exon	14	8	2	0.25
ERR315460	CH17-224D4.2	coding-exon	14	5	5	1
ERR315460	ZNF90	coding-exon	19	4	2	0.5
ERR315460	GAK	coding-exon	4	11	3	0.27
ERR315460	HKR1	coding-exon	19	6	2	0.33
ERR315460	SUMF2	coding-exon	7	12	3	0.25
ERR315460	NARF	coding-exon	17	3	2	0.67
ERR315460	SMN2	coding-exon	5	3	2	0.67
ERR315460	IGHV4-59	coding-exon	14	3	2	0.67
ERR315460	NSMCE4A	coding-exon	10	11	2	0.18
ERR315460	DAPK2	coding-exon	15	5	2	0.4
ERR315460	TUBGCP2	coding-exon	10	11	3	0.27
ERR315460	ZNF506	coding-exon	19	20	5	0.25
ERR315460	WDR83	coding-exon	19	23	16	0.7
ERR315460	DHDDS	coding-exon	1	3	2	0.67
ERR315460	RPTN	coding-exon	1	44	8	0.18
ERR315460	APOPT1	coding-exon	14	2	2	1
ERR315460	ZNF506	coding-exon	19	24	6	0.25
ERR315460	BTBD2	coding-exon	19	8	2	0.25
ERR315460	MED21	coding-exon	12	23	8	0.35
ERR315460	TUBGCP2	coding-exon	10	10	10	1
ERR315460	KATNBL1	coding-exon	15	9	3	0.33
ERR315460	CDK10	coding-exon	16	14	11	0.79
ERR315460	RAD51B	coding-exon	14	2	2	1
ERR315460	GTPBP6	coding-exon	X	9	4	0.44
ERR315460	PDIA5	coding-exon	3	13	3	0.23
ERR315460	SLC35E3	coding-exon	12	5	3	0.6
ERR315460	P2RX4	coding-exon	12	3	3	1
ERR315460	CDK10	coding-exon	16	12	3	0.25
ERR315460	POMZP3	coding-exon	7	4	2	0.5
ERR315460	TYK2	coding-exon	19	2	2	1
ERR315460	IGHV4-59	coding-exon	14	5	2	0.4
ERR315460	TPRKB	coding-exon	2	9	2	0.22
ERR315460	MED15	coding-exon	22	7	3	0.43
ERR315460	HLA-B	coding-exon	6	5	5	1
ERR315460	COPE	coding-exon	19	11	4	0.36
ERR315460	FO538757.2	coding-exon	1	47	4	0.09
ERR315460	SRP9	coding-exon	1	39	5	0.13
ERR315460	NOP14	coding-exon	4	22	4	0.18
ERR315460	SLC19A3	coding-exon	2	3	3	1
ERR315460	ITGB8	coding-exon	7	4	3	0.75
ERR315460	TM7SF3	coding-exon	12	12	5	0.42
ERR315460	PCNXL2	coding-exon	1	6	2	0.33
ERR315460	SLC35E3	coding-exon	12	5	3	0.6
ERR315460	RHBDD3	coding-exon	22	7	4	0.57
ERR315460	POMZP3	coding-exon	7	10	2	0.2
ERR315460	FLNB	coding-exon	3	120	19	0.16
ERR315460	OSBPL9	coding-exon	1	2	2	1
ERR315460	CH17-224D4.1	coding-exon	14	19	10	0.53
ERR315460	MVD	coding-exon	16	5	2	0.4
ERR315460	METTL2B	coding-exon	7	26	4	0.15
ERR315460	SNX21	coding-exon	20	14	3	0.21
ERR315460	ZNF506	coding-exon	19	14	3	0.21
ERR315460	RHOA	coding-exon	3	6	3	0.5
ERR315460	RITA1	coding-exon	12	7	2	0.29
ERR315460	IGHJ4	coding-exon	14	54	8	0.15
ERR315460	IGHJ6	coding-exon	14	8	5	0.63
ERR315460	KANSL3	coding-exon	2	2	2	1
ERR315460	IGHJ3	coding-exon	14	45	5	0.11
ERR315460	IGHV5-51	coding-exon	14	4	2	0.5
ERR315460	KATNBL1	coding-exon	15	10	2	0.2
ERR315460	KATNBL1	coding-exon	15	9	2	0.22
ERR315401	ZNF587B	coding-exon	19	10	5	0.5
ERR315401	NPLOC4	coding-exon	17	23	5	0.22
ERR315401	CECR1	coding-exon	22	8	8	1
ERR315401	POMZP3	coding-exon	7	4	4	1
ERR315401	PPRC1	coding-exon	10	10	2	0.2
ERR315401	WDR6	coding-exon	3	7	2	0.29
ERR315401	IGLJ2	coding-exon	22	21	9	0.43
ERR315401	NPLOC4	coding-exon	17	16	3	0.19
ERR315401	UBA1	coding-exon	X	7	2	0.29
ERR315401	TTLL3	coding-exon	3	13	12	0.92
ERR315401	FAM160B1	coding-exon	10	10	3	0.3
ERR315401	PEX16	coding-exon	11	5	5	1
ERR315401	ZNF506	coding-exon	19	14	5	0.36
ERR315401	ASMTL	coding-exon	X	20	8	0.4
ERR315401	CDK10	coding-exon	16	12	4	0.33
ERR315401	TBC1D2	coding-exon	9	9	2	0.22
ERR315401	IGHV3-23	coding-exon	14	24	5	0.21
ERR315401	FCGBP	coding-exon	19	3	2	0.67
ERR315401	GP6	coding-exon	19	5	5	1
ERR315401	NPLOC4	coding-exon	17	23	3	0.13
ERR315401	CHFR	coding-exon	12	4	3	0.75
ERR315401	FCGBP	coding-exon	19	3	2	0.67
ERR315401	GP6	coding-exon	19	4	4	1
ERR315401	NARF	coding-exon	17	2	2	1
ERR315401	DCUN1D4	coding-exon	4	7	2	0.29
ERR315401	FKBP11	coding-exon	12	7	2	0.29
ERR315401	PPIL3	coding-exon	2	6	2	0.33
ERR315401	SNX21	coding-exon	20	17	12	0.71
ERR315401	HLA-C	coding-exon	6	181	181	1
ERR315401	ZNF506	coding-exon	19	15	6	0.4
ERR315401	ETFA	coding-exon	15	2	2	1
ERR315401	WDR83	coding-exon	19	8	7	0.88
ERR315401	BORCS8	coding-exon	19	17	5	0.29
ERR315401	FKBP11	coding-exon	12	6	2	0.33
ERR315401	IGLV1-51	coding-exon	22	8	3	0.38
ERR315401	FKBP11	coding-exon	12	7	2	0.29
ERR315401	KLHL20	coding-exon	1	9	2	0.22
ERR315401	IGLV3-10	coding-exon	22	8	2	0.25
ERR315401	NOP14	coding-exon	4	29	4	0.14
ERR315401	SLC35E3	coding-exon	12	10	3	0.3
ERR315401	FRG1	coding-exon	4	2	2	1
ERR315401	COG3	coding-exon	13	26	9	0.35
ERR315401	ETFA	coding-exon	15	2	2	1
ERR315401	DOC2B	coding-exon	17	8	3	0.38
ERR315401	SCRIB	coding-exon	8	16	16	1
ERR315401	MAP7D1	coding-exon	1	2	2	1
ERR315401	VPS53	coding-exon	17	21	4	0.19
ERR315401	BTBD2	coding-exon	19	9	3	0.33
ERR315401	CDK10	coding-exon	16	17	5	0.29
ERR315401	AC131263.1	coding-exon	11	4	2	0.5
ERR315401	VPS53	coding-exon	17	17	4	0.24
ERR315401	SLC35E3	coding-exon	12	6	5	0.83
ERR315401	PLEC	coding-exon	8	7	3	0.43
ERR315401	KRT16	coding-exon	17	76	9	0.12
ERR315401	ASMTL	coding-exon	X	14	9	0.64
ERR315401	IGKC	coding-exon	2	106	8	0.08
ERR315401	IGKJ4	coding-exon	2	106	8	0.08
ERR315401	TM7SF3	coding-exon	12	10	7	0.7
ERR315401	DEAF1	coding-exon	11	4	2	0.5
ERR315401	FCGBP	coding-exon	19	2	2	1
ERR315401	IL2RB	coding-exon	22	15	3	0.2
ERR315401	WDR6	coding-exon	3	8	4	0.5
ERR315401	SLC35E3	coding-exon	12	7	6	0.86
ERR315401	SRP9	coding-exon	1	38	9	0.24
ERR315401	ZNF91	coding-exon	19	17	3	0.18
ERR315401	TTLL3	coding-exon	3	17	5	0.29
ERR315401	SLC35E3	coding-exon	12	7	6	0.86
ERR315401	CDK10	coding-exon	16	12	3	0.25
ERR315401	STK11IP	coding-exon	2	9	2	0.22
ERR315401	SLC35E3	coding-exon	12	8	2	0.25
ERR315401	PPIL3	coding-exon	2	9	2	0.22
ERR315401	MICA	coding-exon	6	2	2	1
ERR315401	C6orf132	coding-exon	6	54	7	0.13
ERR315401	RUNDC1	coding-exon	17	5	3	0.6
ERR315401	ASMTL	coding-exon	X	13	3	0.23
ERR315401	NARF	coding-exon	17	3	2	0.67
ERR315401	ZNHIT3	coding-exon	17	10	3	0.3
ERR315401	IGHV3-74	coding-exon	14	3	3	1
ERR315401	ZNF738	coding-exon	19	6	2	0.33
ERR315401	APOPT1	coding-exon	14	3	2	0.67
ERR315401	IGHV3-23	coding-exon	14	7	3	0.43
ERR315401	LENG8	coding-exon	19	52	18	0.35
ERR315401	IGLV1-51	coding-exon	22	7	2	0.29
ERR315401	MED21	coding-exon	12	9	2	0.22
ERR315401	ZNF506	coding-exon	19	7	2	0.29
ERR315401	TUBGCP2	coding-exon	10	6	3	0.5
ERR315401	PPP2R3B	coding-exon	X	8	3	0.38
ERR315401	IGKV1-5	coding-exon	2	6	2	0.33
ERR315401	FKBP11	coding-exon	12	6	2	0.33
ERR315401	CDK10	coding-exon	16	12	7	0.58
ERR315401	FKBP11	coding-exon	12	7	2	0.29
ERR315401	FLNB	coding-exon	3	94	14	0.15
ERR315401	CDK10	coding-exon	16	20	7	0.35
ERR315401	ABCA7	coding-exon	19	8	2	0.25
ERR315401	TYK2	coding-exon	19	5	5	1
ERR315401	IGHJ6	coding-exon	14	7	4	0.57
ERR315401	IQGAP2	coding-exon	5	3	3	1
ERR315401	ITGB8	coding-exon	7	10	3	0.3
ERR315401	MRC1	coding-exon	10	5	5	1
ERR315401	TTC38	coding-exon	22	10	2	0.2
ERR315401	SLC35E3	coding-exon	12	10	4	0.4
ERR315401	UPK1A	coding-exon	19	9	3	0.33
ERR315401	DAP3	coding-exon	1	11	3	0.27
ERR315401	STK10	coding-exon	5	12	7	0.58
ERR315401	MVD	coding-exon	16	8	5	0.63
ERR315401	SNX21	coding-exon	20	16	3	0.19
ERR315401	POLR3D	coding-exon	8	4	2	0.5
ERR315401	SLC35E3	coding-exon	12	5	2	0.4
ERR315401	WDR6	coding-exon	3	7	2	0.29
ERR315401	ZNHIT3	coding-exon	17	10	2	0.2
ERR315401	DEAF1	coding-exon	11	4	2	0.5
ERR315401	BTBD2	coding-exon	19	9	6	0.67
ERR315401	TYK2	coding-exon	19	5	2	0.4
ERR315401	SLC3A2	coding-exon	11	5	2	0.4
ERR315401	PFDN5	coding-exon	12	11	2	0.18
ERR315401	AXL	coding-exon	19	15	3	0.2
ERR315401	RHOA	coding-exon	3	12	3	0.25
ERR315401	NARF	coding-exon	17	3	2	0.67
ERR315401	VPS28	coding-exon	8	156	156	1
ERR315464	WDR83	coding-exon	19	17	5	0.29
ERR315464	PIGH	coding-exon	14	4	2	0.5
ERR315464	C11orf80	coding-exon	11	8	2	0.25
ERR315464	ASMTL	coding-exon	X	2	2	1
ERR315464	ZNF587B	coding-exon	19	8	4	0.5
ERR315464	SLC35E3	coding-exon	12	11	2	0.18
ERR315464	WDR83	coding-exon	19	17	7	0.41
ERR315464	COG3	coding-exon	13	16	3	0.19
ERR315464	SLC35E3	coding-exon	12	8	4	0.5
ERR315464	SLC35E3	coding-exon	12	8	4	0.5
ERR315464	NOSIP	coding-exon	19	10	2	0.2
ERR315464	UPK1A	coding-exon	19	6	2	0.33
ERR315464	EIF5AL1	coding-exon	10	2	2	1
ERR315464	CTD-3088G3.8	coding-exon	16	2	2	1
ERR315464	TBCB	coding-exon	19	3	2	0.67
ERR315464	UBA1	coding-exon	X	10	4	0.4
ERR315464	TTLL3	coding-exon	3	11	10	0.91
ERR315464	VARS2	coding-exon	6	16	16	1
ERR315464	ASMT	coding-exon	X	2	2	1
ERR315464	C6orf132	coding-exon	6	50	10	0.2
ERR315464	ZNF669	coding-exon	1	6	2	0.33
ERR315464	ZNF506	coding-exon	19	13	3	0.23
ERR315464	YLPM1	coding-exon	14	10	2	0.2
ERR315464	CDK10	coding-exon	16	19	4	0.21
ERR315464	FCGBP	coding-exon	19	3	2	0.67
ERR315464	CADPS	coding-exon	3	4	2	0.5
ERR315464	SKIV2L	coding-exon	6	36	36	1
ERR315464	TBC1D2	coding-exon	9	11	6	0.55
ERR315464	QTRT1	coding-exon	19	6	5	0.83
ERR315464	STAB1	coding-exon	3	8	8	1
ERR315464	IGLV8-61	coding-exon	22	2	2	1
ERR315464	ZFPL1	coding-exon	11	9	2	0.22
ERR315464	SNX21	coding-exon	20	12	8	0.67
ERR315464	MACROD1	coding-exon	11	2	2	1
ERR315464	IGLV8-61	coding-exon	22	2	2	1
ERR315464	ZNF506	coding-exon	19	13	3	0.23
ERR315464	GART	coding-exon	21	3	2	0.67
ERR315464	CDK10	coding-exon	16	19	5	0.26
ERR315464	OSBPL9	coding-exon	1	2	2	1
ERR315464	BORCS8	coding-exon	19	17	5	0.29
ERR315464	MYOM2	coding-exon	8	2	2	1
ERR315464	PPIL3	coding-exon	2	8	2	0.25
ERR315464	NOP14	coding-exon	4	30	4	0.13
ERR315464	TCIRG1	coding-exon	11	5	2	0.4
ERR315464	NACA	coding-exon	12	250	115	0.46
ERR315464	GTF2IRD2	coding-exon	7	5	3	0.6
ERR315464	WDR83	coding-exon	19	15	3	0.2
ERR315464	UPK1A	coding-exon	19	6	2	0.33
ERR315464	DOC2B	coding-exon	17	8	2	0.25
ERR315464	WDR83	coding-exon	19	18	4	0.22
ERR315464	CDK10	coding-exon	16	15	8	0.53
ERR315464	MKRN2	coding-exon	3	24	6	0.25
ERR315464	SLC35E3	coding-exon	12	8	6	0.75
ERR315464	IGKC	coding-exon	2	109	10	0.09
ERR315464	IGKJ4	coding-exon	2	109	10	0.09
ERR315464	OSTC	coding-exon	4	5	2	0.4
ERR315464	ZNF696	coding-exon	8	3	2	0.67
ERR315464	SUCO	coding-exon	1	2	2	1
ERR315464	GTF2IRD2	coding-exon	7	6	2	0.33
ERR315464	ZNF669	coding-exon	1	6	2	0.33
ERR315464	ETFA	coding-exon	15	3	2	0.67
ERR315464	UHRF2	coding-exon	9	12	2	0.17
ERR315464	TM7SF3	coding-exon	12	9	7	0.78
ERR315464	PFDN5	coding-exon	12	6	2	0.33
ERR315464	FCGBP	coding-exon	19	2	2	1
ERR315464	CDK10	coding-exon	16	19	4	0.21
ERR315464	ST8SIA6	coding-exon	10	4	3	0.75
ERR315464	WDR83	coding-exon	19	17	4	0.24
ERR315464	SLC35E3	coding-exon	12	7	7	1
ERR315464	SRP9	coding-exon	1	27	4	0.15
ERR315464	TTLL3	coding-exon	3	11	2	0.18
ERR315464	SLC35E3	coding-exon	12	10	9	0.9
ERR315464	ZNF506	coding-exon	19	9	2	0.22
ERR315464	SYTL2	coding-exon	11	2	2	1
ERR315464	IGHV3-23	coding-exon	14	19	6	0.32
ERR315464	PIK3R2	coding-exon	19	2	2	1
ERR315464	AC007192.4	coding-exon	19	2	2	1
ERR315464	DUOXA2	coding-exon	15	2	2	1
ERR315464	SLC35E3	coding-exon	12	7	2	0.29
ERR315464	SLC35E3	coding-exon	12	8	2	0.25
ERR315464	SLC35E3	coding-exon	12	9	5	0.56
ERR315464	SSC5D	coding-exon	19	3	3	1
ERR315464	ZNHIT3	coding-exon	17	12	3	0.25
ERR315464	TUBGCP2	coding-exon	10	9	2	0.22
ERR315464	WDR83	coding-exon	19	17	15	0.88
ERR315464	SCRIB	coding-exon	8	16	16	1
ERR315464	AC073657.1	coding-exon	15	6	2	0.33
ERR315464	WDR6	coding-exon	3	11	2	0.18
ERR315464	IGHV3-23	coding-exon	14	8	2	0.25
ERR315464	UPK1A	coding-exon	19	6	2	0.33
ERR315464	IGLV1-51	coding-exon	22	11	3	0.27
ERR315464	HLA-DQB1	coding-exon	6	10	5	0.5
ERR315464	TROAP	coding-exon	12	2	2	1
ERR315464	TUBGCP2	coding-exon	10	6	6	1
ERR315464	MTBP	coding-exon	8	8	2	0.25
ERR315464	METTL2B	coding-exon	7	8	2	0.25
ERR315464	CDK10	coding-exon	16	17	11	0.65
ERR315464	GART	coding-exon	21	3	2	0.67
ERR315464	SLC35E3	coding-exon	12	14	3	0.21
ERR315464	CDK10	coding-exon	16	17	4	0.24
ERR315464	SLC44A4	coding-exon	6	2	2	1
ERR315464	SLC35E3	coding-exon	12	14	9	0.64
ERR315464	FLNB	coding-exon	3	93	13	0.14
ERR315464	NPLOC4	coding-exon	17	10	2	0.2
ERR315464	C3orf62	coding-exon	3	10	2	0.2
ERR315464	ZNF587B	coding-exon	19	8	3	0.38
ERR315464	DAP3	coding-exon	1	7	4	0.57
ERR315464	MVD	coding-exon	16	4	2	0.5
ERR315464	KIAA0586	coding-exon	14	4	2	0.5
ERR315464	QTRT1	coding-exon	19	6	2	0.33
ERR315464	POLR3D	coding-exon	8	5	2	0.4
ERR315464	STARD13	coding-exon	13	7	2	0.29
ERR315464	NPLOC4	coding-exon	17	15	6	0.4
ERR315464	APOPT1	coding-exon	14	3	2	0.67
ERR315464	DUOXA2	coding-exon	15	2	2	1
ERR315464	NARF	coding-exon	17	7	3	0.43

## Sheet: Table S1B
Table S1B. 135 normal RE sites obtained from six normal skin sample
chr14:105864251
chr12:68766757
chr19:21189884
chrX:315276
chr8:143807002
chr19:34351583
chr12:26978058
chr4:51887162
chr22:22322813
chr19:5684069
chr17:48843984
chr22:22819512
chr2:88947498
chr19:10369854
chr8:144424239
chr17:41612374
chr7:56078974
chr19:19791714
chr1:182600491
chrX:47209406
chr22:40784522
chr1:51752574
chr11:651324
chr20:45838272
chr19:55513152
chr6:31968891
chr12:68766685
chr19:57844321
chr12:68766688
chr19:12672496
chr10:17318710
chr19:19792444
chr19:38947415
chr19:10709328
chr3:58156064
chr16:89687663
chr19:19786831
chr6:42126804
chr6:112069362
chr1:225786943
chr14:103579449
chr19:35676244
chr14:105986625
chr7:128502689
chr2:88860888
chr19:12672488
chr20:45838283
chr8:143295394
chr21:33529731
chr21:33529732
chr17:82483234
chr16:89687649
chr9:98233439
chr10:121962027
chr16:89687702
chr19:19786802
chr11:85736568
chr17:81560595
chr13:45516236
chr19:1992040
chr12:68766702
chr12:68766703
chr12:53296435
chr7:76618488
chr17:81563959
chr2:88947582
chr10:133297322
chr4:2938299
chr12:27030183
chr12:27030182
chr19:39906217
chr16:89687638
chr17:156366
chr14:105863242
chr1:51752547
chr4:94234109
chr2:200885271
chr7:20381867
chr16:88660818
chr3:9818579
chr3:9818575
chr11:66756433
chr12:51006260
chr22:22322830
chr1:155736669
chr10:133297335
chr19:18900435
chr12:68766774
chr7:56079014
chr22:22899624
chr17:36497723
chr10:133297389
chr14:105864612
chr19:36118533
chr2:200885335
chr10:121962076
chr3:49360990
chr16:89687615
chr12:56714419
chr12:68766820
chr1:26448375
chr19:12672525
chr14:67592364
chr17:517588
chr19:12672523
chr19:19177395
chr22:17188416
chr12:68766636
chr19:19791029
chr16:89687689
chr19:19791024
chr19:54454681
chr12:68766819
chr1:155736626
chr8:142664633
chr16:89687664
chr14:106268742
chr8:22247989
chr3:52524117
chr5:172106778
chr19:10709354
chr11:45913833
chr19:1992001
chr17:517622
chr19:20121303
chr3:49008943
chr1:150601133
chr16:89687690
chr6:31691844
chr3:123161344
chr2:96628604
chr22:22819500
chr15:63911156
chr17:82483212
chr19:39906233
