# Supplementary material for: Systematically Characterizing A-to-I RNA Editing Neoantigens in Cancer
Source: Front Oncol. 2020 Dec 10;10:593989. doi: 10.3389/fonc.2020.593989 (PMC7758481; doi:10.3389/fonc.2020.593989)
Supplement: Supplementary file 2 [file DataSheet_2.xlsx]

## Sheet: Table S2
Table S2. Summary of TCGA samples used in this study.
Cancer type	Abbreviation	No. of Samples
Bladder urothelial carcinoma	BLCA	19
Breast invasive carcinoma	BRCA	101
Kidney chromophobe	KICH	23
Kidney renal papillary cell carcinoma	KIRP	28
Liver hepatocellular carcinoma	LIHC	50
Lung squamous cell carcinoma	LUSC	16
Stomach adenocarcinoma	STAD	26
Head and neck squamous cell carcinoma	HNSC	40
Thyroid carcinoma	THCA	59
Lung adenocarcinoma	LUAD	55
Kidney renal clear cell carcinoma	KIRC	53
Prostate adenocarcinoma	PRAD	52
Total		522
