# Supplementary material for: Systematically Characterizing A-to-I RNA Editing Neoantigens in Cancer
Source: Front Oncol. 2020 Dec 10;10:593989. doi: 10.3389/fonc.2020.593989 (PMC7758481; doi:10.3389/fonc.2020.593989)
Supplement: Supplementary file 3 [file DataSheet_3.xlsx]

## Sheet: Table S3
Table S3. 977 cancer driver genes used in this study.
Gene_symbol
CNOT1
ABL2
ACACA
ACAD8
ACO1
ACSL3
ACSL6
ACTB
ACTG1
ACTG2
ACVR1B
ACVR2A
ADAM10
ADCY1
AFF4
AHCTF1
AHNAK
AHR
AKAP9
AKT1
ALK
ANK3
APAF1
APC
AQR
ARAP3
ARFGAP1
ARFGAP3
ARFGEF1
ARFGEF2
ARHGAP26
ARHGAP29
ARHGAP35
ARHGEF2
ARHGEF6
ARID1A
ARID1B
ARID2
ARID4A
ARID4B
ARID5B
ARNTL
ASH1L
ASPM
ASXL1
ATF1
ATIC
ATM
ATP6AP2
ATR
ATRX
AXIN1
AXIN2
B2M
BAP1
BAZ2B
BCL11A
BCLAF1
BCOR
BLM
BMPR2
BNC2
BPTF
BRAF
BRCA1
BRCA2
BRWD1
C15orf55
CAD
CAPN7
CARM1
CASP1
CASP8
CAST
CAT
CBFB
CCAR1
CCND1
CCT5
CDC27
CDC73
CDH1
CDK12
CDK4
CDKN1A
CDKN1B
CDKN2A
CEBPA
CEP290
CHD1L
CHD3
CHD4
CHD6
CHD8
CHD9
CHEK2
CIC
CIITA
CLASP2
CLCC1
CLOCK
CLSPN
CLTC
CNOT3
CNOT4
CNTNAP1
COL1A1
COPS2
CREBBP
CRNKL1
CRTC3
CSDA
CSDE1
CSNK1G3
CSNK2A1
CTCF
CTNNB1
CTNND1
CTTN
CUL1
CUL2
CUL3
CUX1
CYLD
CYTH4
DDX3X
DDX5
DEPDC1B
DHX15
DHX35
DHX9
DICER1
DIS3
DLG1
DNMT3A
EEF1A1
EEF1B2
EFTUD2
EGFR
EIF1AX
EIF2AK3
EIF2C3
EIF4A2
EIF4G1
EIF4G3
ELF1
ELF3
ELF4
EP300
EPC1
EPHA1
EPHA2
EPHA4
EPHB2
ERBB2
ERBB2IP
ERBB3
ERCC2
EZH2
F8
FAF1
FAM123B
FAM46C
FANCI
FAS
FAT1
FAT2
FBXO11
FBXW7
FCRL4
FGFR1
FGFR2
FGFR3
FIP1L1
FKBP5
FLT3
FMR1
FN1
FOXA1
FOXA2
FOXP1
FRG1
FUBP1
FUS
FXR1
G3BP1
G3BP2
GATA3
GNA11
GNAI1
GNAS
GNG2
GOLGA5
GPS2
GPSM2
HCFC1
HDAC3
HDAC9
HGF
HLA-A
HLA-B
HLF
HNF1A
HNRPDL
HRAS
HSP90AA1
HSP90AB1
HSPA8
IDH1
IDH2
ING1
INPP4A
INPPL1
IREB2
IRF2
IRF6
IRF7
IRS2
ITGA9
ITSN1
JMY
KALRN
KAT6B
KDM5C
KDM6A
KDR
KEAP1
KIT
KLF4
KLF6
KRAS
LAMA2
LCP1
LDHA
LIMA1
LNPEP
LPHN2
LRP6
LRPPRC
MACF1
MAGI2
MAP2K1
MAP2K4
MAP3K1
MAP3K11
MAP3K4
MAP4K1
MAP4K3
MAT2A
MAX
MCM3
MCM8
MECOM
MED12
MED17
MED23
MED24
MEF2C
MEN1
MET
MFNG
MGA
MGMT
MKL1
MLH1
MLH3
MLL
MLL2
MLL3
MLLT4
MMP2
MNDA
MSR1
MTOR
MUC20
MYB
MYC
MYCN
MYD88
MYH10
MYH11
MYH14
MYH9
NAP1L1
NCF2
NCK1
NCKAP1
NCOR1
NCOR2
NDRG1
NEDD4L
NF1
NF2
NFATC4
NFE2L2
NKX3-1
NOTCH1
NOTCH2
NPM1
NR2F2
NR4A2
NRAS
NSD1
NTN4
NTRK2
NUP107
NUP93
NUP98
PABPC1
PABPC3
PAX5
PBRM1
PCBP1
PCDH18
PCSK5
PCSK6
PER1
PGR
PHF6
PIK3C2B
PIK3CA
PIK3CB
PIK3R1
PIK3R3
PIP5K1A
PLCB1
PLCG1
PLXNA1
PLXNB2
POLR2B
POM121
PPM1D
PPP2R1A
PPP2R5A
PPP2R5C
PPP6C
PRKAR1A
PRKCZ
PRPF8
PRRX1
PSIP1
PSMA6
PSMD11
PSME3
PTCH1
PTEN
PTGS1
PTPN11
PTPRF
PTPRU
RAC1
RAD21
RAD23B
RASA1
RASA2
RASGRP1
RB1
RBBP7
RBM10
RBM5
RFC4
RGS3
RHEB
RHOA
RHOT1
ROBO2
RPGR
RPL22
RPL5
RPSAP58
RTN4
RUNX1
SCAI
SEC24D
SEC31A
SETD2
SETDB1
SF3A3
SF3B1
SFPQ
SH2B3
SHMT1
SIN3A
SMAD2
SMAD4
SMARCA1
SMARCA4
SMARCB1
SMC1A
SMO
SMURF2
SOS1
SOS2
SOX17
SOX9
SPOP
SPRR3
SPTAN1
SRGAP1
SRGAP3
STAG1
STAG2
STARD13
STIP1
STK11
STK4
SUZ12
SVEP1
SYK
SYNCRIP
TAF1
TAOK1
TAOK2
TBL1XR1
TBX3
TCF12
TCF4
TCF7L2
TET2
TFDP1
TFDP2
TGFBR2
THRAP3
TJP1
TJP2
TNPO1
TNPO2
TOM1
TP53
TP53BP1
TRERF1
TRIO
TRIP10
TSC1
TXNIP
U2AF1
UPF3B
USP6
VHL
VIM
WASF3
WHSC1
WHSC1L1
WIPF1
WNK1
WNT5A
WT1
XPO1
XRN1
YBX1
ZC3H11A
ZFHX3
ZFP36L1
ZFP36L2
ZMYM2
ZNF292
ZNF638
ZNF750
ZNF814
A1CF
ABI1
ABL1
ACKR3
ACVR1
AFF1
AFF3
AKT2
AKT3
ALDH2
AMER1
ANK1
APOBEC3B
AR
ARAF
ARHGAP5
ARHGEF10
ARHGEF10L
ARHGEF12
ARNT
ASPSCR1
ASXL2
ATP1A1
ATP2B3
BARD1
BAX
BAZ1A
BCL10
BCL11B
BCL2
BCL2L12
BCL3
BCL6
BCL7A
BCL9
BCL9L
BCORL1
BCR
BIRC3
BIRC6
BMP5
BMPR1A
BRD3
BRD4
BRIP1
BTG1
BTK
BUB1B
C15orf65
C2orf44
CACNA1D
CALR
CAMTA1
CANT1
CARD11
CARS
CASC5
CASP3
CASP9
CBFA2T3
CBL
CBLB
CBLC
CCDC6
CCNB1IP1
CCNC
CCND2
CCND3
CCNE1
CCR4
CCR7
CD209
CD274
CD28
CD74
CD79A
CD79B
CDH10
CDH11
CDH17
CDK6
CDKN2C
CDX2
CEP89
CHCHD7
CHD2
CHIC2
CHST11
CLIP1
CLP1
CLTCL1
CNBD1
CNBP
CNTNAP2
CNTRL
COL2A1
COL3A1
COX6C
CPEB3
CREB1
CREB3L1
CREB3L2
CRLF2
CRTC1
CSF1R
CSF3R
CSMD3
CTNNA2
CTNND2
CXCR4
CYP2C8
CYSLTR2
DAXX
DCAF12L2
DCC
DCTN1
DDB2
DDIT3
DDR2
DDX10
DDX6
DEK
DGCR8
DNAJB1
DNM2
DROSHA
DUX4L1
EBF1
ECT2L
EED
EIF3E
ELK4
ELL
ELN
EML4
EPAS1
EPHA3
EPHA7
EPS15
ERBB4
ERC1
ERCC3
ERCC4
ERCC5
ERG
ESR1
ETNK1
ETV1
ETV4
ETV5
ETV6
EWSR1
EXT1
EXT2
EZR
FAM131B
FAM135B
FAM47C
FANCA
FANCC
FANCD2
FANCE
FANCF
FANCG
FAT3
FAT4
FBLN2
FCGR2B
FEN1
FES
FEV
FGFR1OP
FGFR4
FH
FHIT
FKBP9
FLCN
FLI1
FLNA
FLT4
FNBP1
FOXL2
FOXO1
FOXO3
FOXO4
FOXR1
FSTL3
GAS7
GATA1
GATA2
GLI1
GMPS
GNAQ
GOPC
GPC3
GPC5
GPHN
GRIN2A
GRM3
H3F3A
H3F3B
HERPUD1
HEY1
HIF1A
HIP1
HIST1H3B
HIST1H4I
HMGA1
HMGA2
HMGN2P46
HNRNPA2B1
HOOK3
HOXA11
HOXA13
HOXA9
HOXC11
HOXC13
HOXD11
HOXD13
ID3
IGF2BP2
IGH
IGK
IGL
IKBKB
IKZF1
IL2
IL21R
IL6ST
IL7R
IRF4
IRS4
ISX
ITGAV
ITK
JAK1
JAK2
JAK3
JAZF1
JUN
KAT6A
KAT7
KCNJ5
KDM5A
KDSR
KIAA1549
KIAA1598
KIF5B
KLK2
KMT2A
KMT2C
KMT2D
KNSTRN
KTN1
LARP4B
LASP1
LCK
LEF1
LEPROTL1
LHFP
LIFR
LMNA
LMO1
LMO2
LPP
LRIG3
LRP1B
LSM14A
LYL1
LZTR1
MAF
MAFB
MALAT1
MALT1
MAML2
MAP2K2
MAP3K13
MAPK1
MB21D2
MDM2
MDM4
MDS2
MITF
MLF1
MLLT1
MLLT10
MLLT11
MLLT3
MLLT6
MN1
MNX1
MPL
MSH2
MSH6
MSI2
MSN
MTCP1
MUC1
MUC16
MUC4
MUTYH
MYCL
MYO5A
MYOD1
N4BP2
NAB2
NACA
NBEA
NBN
NCKIPSD
NCOA1
NCOA2
NCOA4
NFATC2
NFIB
NFKB2
NFKBIE
NIN
NKX2-1
NONO
NR4A3
NRG1
NT5C2
NTHL1
NTRK1
NTRK3
NUMA1
NUP214
NUTM1
NUTM2A
NUTM2B
OLIG2
OMD
P2RY8
PAFAH1B2
PALB2
PAX3
PAX7
PAX8
PBX1
PCM1
PDCD1LG2
PDE4DIP
PDGFB
PDGFRA
PDGFRB
PHOX2B
PICALM
PIM1
PLAG1
PML
PMS1
PMS2
POLD1
POLE
POLG
POLQ
POT1
POU2AF1
POU5F1
PPARG
PPFIBP1
PRCC
PRDM1
PRDM16
PRDM2
PREX2
PRF1
PRKACA
PRKCB
PRPF40B
PTK6
PTPN13
PTPN6
PTPRB
PTPRC
PTPRD
PTPRK
PTPRT
PWWP2A
QKI
RABEP1
RAD17
RAD51B
RAF1
RALGDS
RANBP2
RAP1GDS1
RARA
RBM15
RECQL4
REL
RET
RFWD3
RGPD3
RGS7
RHOH
RMI2
RNF213
RNF43
ROS1
RPL10
RPN1
RSPO2
RSPO3
RUNDC2A
RUNX1T1
S100A7
SALL4
SBDS
SDC4
SDHA
SDHAF2
SDHB
SDHC
SDHD
2019-09-05
2019-09-06
2019-09-09
SET
SETBP1
SETD1B
SFRP4
SGK1
SH3GL1
SIRPA
SIX1
SIX2
SKI
SLC34A2
SLC45A3
SMAD3
SMARCD1
SMARCE1
SND1
SOCS1
SOX2
SOX21
SPECC1
SPEN
SRC
SRSF2
SRSF3
SS18
SS18L1
SSX1
SSX2
SSX4
STAT3
STAT5B
STAT6
STIL
STRN
SUFU
TAF15
TAL1
TAL2
TCEA1
TCF3
TCL1A
TEC
TERT
TET1
TFE3
TFEB
TFG
TFPT
TFRC
TLX1
TLX3
TMEM127
TMPRSS2
TNC
TNFAIP3
TNFRSF14
TNFRSF17
TOP1
TP63
TPM3
TPM4
TPR
TRA
TRAF7
TRB
TRD
TRIM24
TRIM27
TRIM33
TRIP11
TRRAP
TSC2
TSHR
UBR5
USP44
USP8
VAV1
VTI1A
WAS
WIF1
WNK2
WRN
WWTR1
XPA
XPC
YWHAE
ZBTB16
ZCCHC8
ZEB1
ZMYM3
ZNF198
ZNF278
ZNF331
ZNF384
ZNF429
ZNF479
ZNF521
ZNRF3
ZRSR2
