# Supplementary material for: Systematically Characterizing A-to-I RNA Editing Neoantigens in Cancer
Source: Front Oncol. 2020 Dec 10;10:593989. doi: 10.3389/fonc.2020.593989 (PMC7758481; doi:10.3389/fonc.2020.593989)
Supplement: Supplementary file 4 [file DataSheet_4.xlsx]

## Sheet: Table S4
Table S4. Overview of RNA editing neoantigen and somatic neoantigen in 12 cancer types
Sample_id	Cancer_type	RE_neoantigen_burden	Somatic_neoantigen_burden	RNA_editing_burden	ADAR2_expression	ADAR1_expression	PD1_expression	GZMA_expression	PRF1_expression	Gender	Tumor_stage	PFS_month	Event	Age	CD8_abundance	CTL_abundance	Cytolytic activity (CYT)
TCGA-A7-A0D9	BRCA	27	30	17	3.41237	36.1406	0.137615	1.48469	0.373119	female	stage ii	37.9667	0	37.9068	0.204844	0.219036	0.744289
TCGA-A7-A0DB	BRCA	39	44	20	2.11722	68.3476	0.123412	2.24342	0.90731	female	stage ii	33.5667	0	56.3562	0.244938	0.685299	1.4267
TCGA-A7-A13E	BRCA	47	103	28	12.917	77.1233	0.1475	1.01729	0.820349	female	stage ii	20.4667	1	62.1644	3.27595	0.540853	0.913528
TCGA-A7-A13F	BRCA	83	42	33	1.37182	67.7727	0.0517003	0.672393	0.352238	female	stage iii	25.5	0	44.8301	0.20522	0.117185	0.486664
TCGA-AC-A2FB	BRCA	50	19	24	3.06943	95.5624	2.00655	33.7444	7.97185	female	stage ii	41.1333	0	65.3452	7.85344	3.62684	16.4014
TCGA-AC-A2FF	BRCA	51	17	23	3.77687	57.363	1.04975	12.806	3.38123	female	stage ii	91.9667	0	0	3.19317	1.70989	6.58027
TCGA-BH-A0AU	BRCA	65	17	27	1.83067	111.433	0.95913	5.18723	1.57655	female	stage ii	63.8	0	45.7205	1.19547	0.781174	2.85971
TCGA-BH-A0AY	BRCA	30	38	11	2.70787	49.4963	0.460234	10.9667	1.58749	female	stage ii	25.9	0	62.2	1.31494	1.16967	4.17247
TCGA-BH-A0AZ	BRCA	68	68	20	3.53102	72.8831	0.27154	5.35819	1.03893	female	stage iii	63.9667	0	47.8493	1.00883	0.576994	2.3594
TCGA-BH-A0B3	BRCA	63	18	24	2.74689	155.975	1.38712	5.10447	2.84852	female	stage ii	40.1	0	53.3671	1.33114	1.08436	3.81316
TCGA-BH-A0B5	BRCA	74	51	29	2.17348	106.915	0.871806	12.7663	1.48131	female	stage iii	71.2	0	40.8767	0.934307	0.69051	4.34865
TCGA-BH-A0B7	BRCA	67	11	24	3.34113	65.1742	2.04455	12.3182	3.44403	female	stage ii	85.3	0	42.7205	3.6514	2.0343	6.51339
TCGA-BH-A0B8	BRCA	61	13	19	3.68222	87.5218	0.210473	2.89137	0.668906	female	stage i	52.3	0	64.0548	0.62517	0.440196	1.3907
TCGA-BH-A0BA	BRCA	108	19	40	3.25278	73.6307	0.914587	6.68645	1.75699	female	stage iii	37.7333	0	51.6137	1.53209	0.820783	3.42754
TCGA-BH-A0BC	BRCA	98	37	34	2.79575	77.8756	0.774514	6.54546	1.92157	female	stage iii	32.4667	0	60.1342	1.64985	0.898865	3.54648
TCGA-BH-A0BJ	BRCA	44	15	23	2.35616	78.3491	0.472203	7.44397	1.5481	female	stage ii	22	0	41.1699	1.89786	0.88446	3.39471
TCGA-BH-A0BM	BRCA	61	22	20	2.89927	34.9365	0.269488	3.27727	0.952816	female	stage ii	62.5333	0	54.9288	0.611264	0.506005	1.7671
TCGA-BH-A0BQ	BRCA	88	8	23	2.55569	82.2059	0.980566	7.92222	2.4456	female	stage i	75.1667	0	39.7096	2.16624	1.06256	4.40166
TCGA-BH-A0BT	BRCA	97	13	30	1.15143	98.7764	0.696333	5.17782	1.46979	female	stage ii	78.8333	0	56.5068	2.00761	0.744803	2.75868
TCGA-BH-A0BV	BRCA	128	33	42	2.85786	123.197	0.502929	8.19958	1.71509	female	stage ii	50.6333	0	78.6274	2.45164	1.05827	3.75007
TCGA-BH-A0BW	BRCA	98	65	30	1.73113	137.844	3.60234	17.3982	11.7588	female	stage i	79.0333	0	71.1616	0.713034	3.20551	14.3032
TCGA-BH-A0BZ	BRCA	119	108	41	3.22673	167.766	2.4876	19.8091	6.92699	female	stage iii	75.1667	0	59.8795	4.59023	3.13995	11.714
TCGA-BH-A0C0	BRCA	9	59	13	2.62071	68.5333	6.56726	28.0617	14.7498	female	stage ii	42.3333	0	63.0301	5.79689	3.91728	20.3447
TCGA-BH-A0C3	BRCA	130	10	36	3.79255	110.774	0.546821	8.02125	3.44074	female	stage i	90.3	0	47.1808	1.37697	1.72596	5.25348
TCGA-BH-A0DD	BRCA	66	9	21	1.83063	121.924	0.557472	3.04963	1.20086	male	stage ii	82.8667	0	58.5918	0.622804	0.581095	1.91368
TCGA-BH-A0DG	BRCA	58	42	25	4.1151	109.516	0.617997	4.21461	1.58406	female	stage ii	68.0333	0	30.6959	1.31035	0.955917	2.58383
TCGA-BH-A0DH	BRCA	102	27	26	1.68915	49.7093	0.357061	3.51802	0.858177	female	stage ii	38.5333	0	64.0164	1.06058	0.535024	1.73755
TCGA-BH-A0DK	BRCA	78	82	23	3.31063	73.3718	1.9244	13.8033	5.31324	female	stage ii	14.1	0	49.9644	3.84536	2.44284	8.5639
TCGA-BH-A0DL	BRCA	57	65	20	2.48536	100.335	2.18582	6.85045	2.76523	female	stage ii	79.3667	0	64.7342	1.25059	1.1565	4.35236
TCGA-BH-A0DP	BRCA	56	35	25	2.62666	85.2586	0.826799	8.22487	1.33195	female	stage ii	15.8667	0	60.8192	2.52206	1.19585	3.30985
TCGA-BH-A0DQ	BRCA	31	31	17	2.57316	48.9763	0.263589	3.34502	0.74033	female	stage ii	3.26667	0	42.5562	0.727424	0.89824	1.57366
TCGA-BH-A0DT	BRCA	40	7	17	2.14229	84.8893	0.831345	4.48127	1.81964	female	stage ii	80.1	0	41.3096	0.86174	0.961794	2.85558
TCGA-BH-A0DV	BRCA	42	1	18	4.01091	60.9846	0.41916	5.07076	2.08798	female	stage iii	68.8	0	54.1945	0.826744	0.653715	3.25387
TCGA-BH-A0E0	BRCA	50	37	15	2.35871	79.7037	0.192188	1.10774	0.420876	female	stage iii	4.46667	0	38.8356	0.204342	0.1901	0.682805
TCGA-BH-A0E1	BRCA	109	11	30	1.709	80.637	0.0791797	1.08179	0.689918	female	stage ii	15.9	0	52.5808	0.139688	0.187641	0.863913
TCGA-BH-A0H5	BRCA	74	9	28	3.05024	91.9708	8.23586	60.3366	22.9027	female	stage i	54	0	45.8055	15.9604	10.3017	37.1735
TCGA-BH-A0H7	BRCA	100	33	35	1.62217	65.0475	0.172572	3.53663	0.858481	female	stage iii	23.4	0	65.6767	0.529162	0.413978	1.74245
TCGA-BH-A0HA	BRCA	48	172	23	2.51802	54.1569	1.1102	8.99148	2.07622	female	stage i	53.7	0	31.1753	2.27688	1.24565	4.32068
TCGA-BH-A0HK	BRCA	69	96	22	2.91141	57.2607	0.187936	2.38575	1.44409	female	stage ii	5.93333	0	81.5096	0.213142	0.498075	1.85613
TCGA-BH-A18J	BRCA	98	31	28	4.36065	60.19	0.241812	0.679014	0.321511	female	stage iv	20.4	1	56.6521	0.128552	0.0762049	0.467237
TCGA-BH-A18K	BRCA	106	33	36	2.11974	62.2818	0.108365	2.69057	0.548879	female	stage i	92.1	1	46.0932	0.465259	0.349272	1.21524
TCGA-BH-A18L	BRCA	123	16	40	1.53449	173.777	0.249438	1.0362	0.770514	female	stage iii	27.0333	1	50.737	0.25231	0.22345	0.893535
TCGA-BH-A18M	BRCA	52	7	29	2.62669	74.5694	0.272955	3.46193	1.51119	female	stage iii	73.5667	1	39.8137	0.703555	0.627651	2.28728
TCGA-BH-A18N	BRCA	68	31	21	2.57039	46.0267	0.0324194	0.421634	0.263699	female	stage ii	38.2667	1	88.7781	0.0643432	0.382578	0.333443
TCGA-BH-A18P	BRCA	49	238	24	1.92355	94.4388	0.356208	2.80067	1.38926	female	stage i	30.7	1	60.8822	0.908961	0.627665	1.97253
TCGA-BH-A18Q	BRCA	39	76	21	3.93395	77.9479	1.02814	9.31575	3.84774	female	stage ii	56.4	1	56.6438	10.2	1.98591	5.98704
TCGA-BH-A18R	BRCA	52	10	23	1.88107	88.1485	0.254725	3.01168	0.942652	female	stage ii	38.0667	1	50.7507	0.555555	0.490503	1.68492
TCGA-BH-A18S	BRCA	132	43	33	1.59106	87.5565	0.162466	2.14041	0.477611	female	stage i	66.9667	1	79.3808	0.482576	0.226578	1.01108
TCGA-BH-A18U	BRCA	77	88	39	1.77362	80.4056	0.594011	2.57516	0.98476	female	stage iii	52.1	1	72.4	0.310929	0.34312	1.59245
TCGA-BH-A18V	BRCA	90	225	35	3.69256	133.604	0.738305	3.84436	4.39864	female	stage ii	51.8667	1	48.4438	5.56526	0.863107	4.11217
TCGA-BH-A1EN	BRCA	94	67	23	1.45943	58.0043	0.0938573	1.60114	0.721486	female	stage ii	70.9	1	78.6959	0.243304	0.170362	1.0748
TCGA-BH-A1EO	BRCA	26	21	15	2.54786	76.5072	0.301042	5.01269	0.826688	female	stage ii	93.2667	1	68.8658	0.497902	0.456571	2.03566
TCGA-BH-A1ET	BRCA	72	3	36	1.62735	58.5437	0.264048	6.27916	0.968414	female	stage i	84	1	55.9589	0.887086	0.693267	2.46593
TCGA-BH-A1EU	BRCA	104	17	47	2.75099	92.9982	1.06252	17.4534	4.02233	female	stage i	42.8667	1	83.1205	2.34042	1.69859	8.37875
TCGA-BH-A1EV	BRCA	78	108	33	3.57366	61.3334	0.0879014	0.547985	0.199997	female	stage iii	12.1667	1	45.2164	0.190319	0.135753	0.331052
TCGA-BH-A1EW	BRCA	35	1	23	3.01391	185.586	1.4171	7.35176	4.26315	female	stage ii	56.4667	1	38.6027	1.93833	1.38683	5.59836
TCGA-BH-A1F0	BRCA	58	2	32	3.21404	110.608	3.86396	19.2276	7.50633	female	stage ii	26.1667	1	80.3699	5.25751	2.32019	12.0137
TCGA-BH-A1F2	BRCA	60	46	18	2.51914	54.7594	0.0695119	1.046	0.263593	female	stage iii	31.9667	1	53.9753	0.315339	0.300085	0.525089
TCGA-BH-A1F6	BRCA	29	72	16	2.21223	67.2754	0.580849	7.35992	3.61146	female	not reported	98.8333	1	51.2082	39.3263	1.69559	5.15559
TCGA-BH-A1F8	BRCA	114	166	39	1.3013	122.256	0.596226	3.99942	0.675048	female	stage iii	25.4333	1	90.0575	0.607193	0.570335	1.64311
TCGA-BH-A1FB	BRCA	70	0	34	3.44409	61.8446	1.17357	8.34088	3.73472	female	stage ii	122.3	1	60.0904	3.31996	1.88865	5.5813
TCGA-BH-A1FC	BRCA	149	38	44	4.89517	124.838	4.6124	15.1576	8.50246	female	stage ii	115.733	1	78.6466	4.08572	2.69626	11.3524
TCGA-BH-A1FD	BRCA	58	19	30	2.1482	82.2585	0.154444	0.684761	0.493907	female	stage i	33.6333	1	68.3288	0.138667	0.176368	0.581557
TCGA-BH-A1FE	BRCA	80	5	33	7.12907	86.0621	0.684885	16.0105	3.7189	female	stage ii	75.7667	1	31.9178	3.53622	2.29598	7.71631
TCGA-BH-A1FG	BRCA	123	19	34	1.46604	48.1386	0.1156	2.85313	0.458088	female	stage i	124.533	1	88.4795	0.319566	0.269639	1.14323
TCGA-BH-A1FH	BRCA	103	3	24	3.5668	57.8192	0.256147	4.00692	1.60542	female	stage iv	34.4667	1	47.0466	1.07262	0.658339	2.5363
TCGA-BH-A1FJ	BRCA	74	10	42	1.04336	141.782	0.0330307	0.62485	0.248004	female	stage iii	64.2333	1	66.4712	0.119875	0.161307	0.393657
TCGA-BH-A1FM	BRCA	60	17	12	1.17281	52.7366	0.00703991	0.998816	0.211431	female	stage iii	46.2667	1	44.6274	0.103793	0.532533	0.459544
TCGA-BH-A1FN	BRCA	55	71	25	2.88603	123.256	0.191762	0.730559	0.391058	female	stage ii	73.0667	1	34.3151	0.79743	0.268991	0.5345
TCGA-BH-A1FR	BRCA	121	15	25	1.66687	52.3834	0.479137	5.07149	1.2182	female	stage iii	54.7333	1	73.1068	1.12561	0.600445	2.48558
TCGA-BH-A1FU	BRCA	78	52	21	4.00944	71.5916	0.836347	6.9668	2.06146	female	stage i	56.2667	1	44.3123	0.840732	0.866577	3.7897
TCGA-BH-A203	BRCA	78	30	24	2.45407	42.8852	0.424769	5.47242	2.04066	female	stage ii	39.1333	1	78.3808	1.38708	0.812426	3.34176
TCGA-BH-A204	BRCA	100	23	32	2.12115	58.7449	0.0145593	0.344276	0.133607	female	stage ii	84.4667	1	80.9014	0.0385279	0.32049	0.214471
TCGA-BH-A208	BRCA	48	24	13	4.0815	34.0837	0.123539	4.03821	0.836625	female	stage ii	58.6333	1	48.5342	0.684055	0.558925	1.83806
TCGA-BH-A209	BRCA	47	47	21	2.30997	112.81	2.32183	27.4051	10.2376	female	stage i	131.967	1	77.8164	7.07402	4.23908	16.75
TCGA-E2-A153	BRCA	15	7	12	3.7812	69.7529	0.0991215	1.5105	1.04744	female	stage ii	23.5667	0	51.7123	0.149888	0.186026	1.25784
TCGA-E2-A158	BRCA	53	68	17	2.25982	59.011	0.220521	0.956003	0.423132	female	stage ii	15	0	43.5699	0.250097	6.47856	0.636016
TCGA-E2-A15I	BRCA	88	80	25	2.96764	56.1226	0.804571	15.4184	2.36324	female	stage ii	56.4	0	44.2822	2.58536	1.39589	6.03635
TCGA-E2-A15M	BRCA	114	63	46	3.47057	76.8019	0.869231	22.4348	4.16195	female	stage ii	11.2	1	66.4822	3.23535	2.12241	9.66295
TCGA-E2-A1IG	BRCA	119	57	40	4.04168	84.1786	0.182715	1.85167	0.62424	female	stage ii	71.3333	0	45.9096	0.315765	0.26787	1.07512
TCGA-E2-A1L7	BRCA	42	49	19	2.43113	77.8889	3.09396	18.7346	5.74306	female	stage iii	61.2	0	40.6959	4.2859	2.44478	10.3727
TCGA-E2-A1LB	BRCA	76	57	26	3.28949	34.587	0.164956	0.823468	0.38991	female	stage ii	76.8667	0	41.8712	0.145507	0.128832	0.566638
TCGA-E2-A1LH	BRCA	36	82	14	2.3486	39.1725	3.45599	32.0021	6.82028	female	stage i	108.233	0	59.2548	6.68622	3.23433	14.7737
TCGA-E2-A1LS	BRCA	50	56	18	2.25621	22.6272	0.0340303	0.515007	0.0965258	female	stage i	53.4667	0	46.2658	0.401382	0.273553	0.222961
TCGA-E9-A1N4	BRCA	99	10	36	2.76456	47.9824	0.914087	5.97223	1.74115	female	stage iii	33.3333	0	41.2466	1.00073	0.709775	3.22468
TCGA-E9-A1N5	BRCA	54	17	23	2.57402	69.6347	1.03506	12.6185	3.05104	female	stage ii	37.3333	0	45.8521	2.97383	1.67837	6.20479
TCGA-E9-A1N6	BRCA	69	0	24	2.97824	58.9797	0.256815	1.93862	1.17013	female	stage ii	22.6	1	52.9507	0.212843	0.294503	1.50613
TCGA-E9-A1N9	BRCA	51	38	24	4.92958	64.1214	0.550053	6.88881	1.46163	female	stage ii	36.7	0	58.1589	1.40939	0.713752	3.17315
TCGA-E9-A1NA	BRCA	53	55	30	2.87744	90.0687	0.28571	1.71258	0.787124	female	stage ii	37.0667	0	58.6219	0.316493	0.310866	1.16104
TCGA-E9-A1ND	BRCA	57	42	23	3.97296	99.7811	6.1113	23.6225	14.3507	female	stage ii	42.2	0	75.0685	3.80429	2.86981	18.4119
TCGA-E9-A1NF	BRCA	63	27	21	3.8777	34.6176	0.258358	4.5565	1.27526	female	stage ii	35.7333	1	60.2219	0.451722	0.49497	2.41054
TCGA-E9-A1NG	BRCA	90	4	36	7.48154	44.8244	0.143151	3.78239	1.1527	female	stage ii	26.2	1	62.7288	0.289407	0.27192	2.08805
TCGA-E9-A1R7	BRCA	103	97	28	3.10464	53.2414	0.0676897	2.0986	0.338822	female	stage ii	48.9	0	64.1014	0.221775	0.250381	0.843239
TCGA-E9-A1RB	BRCA	97	68	35	1.67951	96.457	0.139941	1.81339	0.382927	female	stage ii	32.5333	1	40.4247	0.126967	0.255449	0.833304
TCGA-E9-A1RC	BRCA	76	14	37	1.24501	135.983	0.0383239	0.815604	0.0867807	female	stage iii	40.8	0	56.9726	0.0558821	0.110535	0.266043
TCGA-E9-A1RD	BRCA	61	37	46	2.75856	136.161	0.0754177	1.93427	0.454942	female	stage ii	1.13333	0	67.7233	0.230281	0.237968	0.938073
TCGA-E9-A1RF	BRCA	77	171	26	1.79104	55.1929	0.95453	17.0005	3.49591	female	stage iii	6.66667	0	68.8192	2.60273	2.12425	7.70923
TCGA-E9-A1RH	BRCA	73	65	24	3.11841	42.2458	0.18003	0.42571	1.07816	female	stage ii	47.2333	0	63.6274	0.204176	0.0857053	0.677482
TCGA-E9-A1RI	BRCA	56	12	33	4.19589	67.7038	0.204284	3.79786	0.763974	female	stage iii	48.3	0	43.6767	0.591191	0.432782	1.70337
TCGA-GI-A2C8	BRCA	85	77	39	3.81985	62.2481	0.254708	4.10512	1.20784	female	stage iii	7.5	0	63.2959	1.33032	0.604143	2.22674
TCGA-GI-A2C9	BRCA	65	132	18	8.6067	61.6439	0.313328	1.51628	0.936158	female	stage ii	111.4	0	58.9973	1.033	0.690296	1.19142
TCGA-BR-6453	STAD	33	0	9	2.75291	35.9226	4.32616	12.009	5.20308	male	stage iia	16.1667	0	54.9616	3.58155	1.69099	7.90466
TCGA-BR-6454	STAD	10	0	8	0.914364	85.2051	7.4221	19.1839	11.2954	male	stage iia	0	0	58.9068	5.22211	4.15281	14.7204
TCGA-BR-6458	STAD	34	0	15	2.33334	72.7153	3.29027	8.60711	4.62002	female	stage iib	19.6	1	57.7233	2.03218	2.18429	6.30595
TCGA-BR-6564	STAD	9	0	4	7.7275	75.3002	2.26563	6.36526	3.36851	female	stage iiia	26.4667	1	46.9288	1.47555	0.963012	4.63049
TCGA-BR-6802	STAD	11	0	4	1.66633	72.4706	4.97699	28.1562	12.5472	male	stage iiia	31.3333	0	65.5205	3.22704	4.86664	18.7958
TCGA-BR-6852	STAD	22	0	8	2.86556	80.7241	14.0494	69.8127	38.0554	female	stage iia	45.5667	0	64.2986	12.022	15.1588	51.5436
TCGA-BR-7704	STAD	0	0	3	1.35448	37.2118	12.282	31.9623	10.742	female	stage ii	35.7333	0	69.3151	3.6534	5.56159	18.5294
TCGA-BR-7715	STAD	12	0	8	2.26661	51.9612	0.80276	1.43378	2.08036	male	stage iia	34.1	0	65.3726	0.309932	0.292941	1.72708
TCGA-BR-7716	STAD	16	0	12	1.64583	56.4251	5.52864	8.60154	8.52291	female	stage iib	40.3333	0	62.5452	15.4323	3.4008	8.56213
TCGA-BR-7717	STAD	5	0	5	1.103	28.9487	0.414862	2.50256	1.01005	male	stage iv	18.4	1	63.2932	1.98763	0.386541	1.58988
TCGA-BR-7851	STAD	32	0	10	2.94135	47.0807	1.7127	6.64685	5.25175	male	stage iib	19.1333	0	74.2219	1.10465	1.44727	5.90827
TCGA-BR-8060	STAD	29	0	12	2.28647	84.5672	1.63857	7.76802	6.1019	female	stage iib	11.6	1	75.5096	0.610468	1.20158	6.88474
TCGA-CG-5720	STAD	6	0	8	1.4429	37.0437	1.38318	4.43759	3.92957	male	stage ib	1	1	71.7151	1.24647	0.899995	4.17587
TCGA-CG-5721	STAD	15	0	7	2.05444	69.367	9.34232	57.127	28.7931	male	stage iv	6.1	0	58.2027	6.45947	9.81016	40.5569
TCGA-CG-5722	STAD	1	0	2	2.06278	37.4825	4.01465	80.2665	21.236	female	stage iv	1	0	67.0466	7.69657	9.4556	41.2861
TCGA-FP-7735	STAD	15	0	2	1.98625	32.803	2.51222	4.62691	4.3616	male	stage ib	3.53333	1	77.3479	1.00106	0.817677	4.49229
TCGA-FP-7829	STAD	18	0	5	1.47243	33.2397	0.180091	0.165609	0.784594	male	stage iib	19.8	0	69.9562	0	0.0580202	0.360466
TCGA-HU-8238	STAD	8	0	4	0.786527	43.412	0.636437	7.52476	2.23311	male	not reported	1.53333	0	56.7342	0.806713	0.537395	4.09922
TCGA-HU-A4G3	STAD	16	0	4	1.30486	28.3012	0.225154	7.35568	1.18633	male	stage iib	5.66667	0	54.9699	0.356148	0.508628	2.95403
TCGA-HU-A4GC	STAD	20	0	3	0.586035	30.4788	0.216835	10.1229	2.13457	male	stage iiib	3.3	0	74.7041	1.27174	0.89935	4.64845
TCGA-HU-A4GP	STAD	4	0	2	0.939936	41.4444	0.199412	1.692	1.02263	female	stage iia	9.1	0	62.2219	0.611955	0.284686	1.3154
TCGA-HU-A4HB	STAD	6	0	2	2.20986	50.6577	7.95971	23.7195	6.13707	male	stage iib	15.9	1	68.8521	3.43457	1.92231	12.0652
TCGA-IN-7806	STAD	53	0	17	1.46719	38.8431	0.282681	1.15034	0.619732	male	stage iib	36.8667	0	50.4219	0.260948	0.177966	0.844336
TCGA-IN-8462	STAD	7	0	4	1.69295	21.0371	0.309992	2.71417	1.04843	male	stage iib	19.0667	0	80.1151	0.503598	0.427266	1.6869
TCGA-IN-8663	STAD	57	0	13	2.76206	41.1078	0.227081	0.781044	1.20555	male	stage iib	3.43333	1	68.9644	0.202908	0.252428	0.970353
TCGA-IP-7968	STAD	37	0	11	1.77374	54	2.98418	5.50566	7.3319	male	stage iiib	2.56667	0	74.2849	2.10751	2.30222	6.3535
TCGA-BJ-A28R	THCA	49	10	22	2.21909	41.6751	1.90751	8.41233	2.80568	female	stage i	42.7333	0	38.4767	2.36001	2.16682	4.85822
TCGA-BJ-A28W	THCA	14	0	11	2.91261	26.7565	31.3694	52.3607	12.4553	female	stage i	11.4667	0	32.874	23.1226	5.57486	25.5375
TCGA-BJ-A28X	THCA	14	24	16	2.88926	42.6257	3.71912	17.7465	5.39571	female	stage i	31.4	0	32.1507	4.82289	2.18207	9.78545
TCGA-BJ-A290	THCA	60	14	16	5.55385	47.8933	0.14251	1.20352	0.990747	male	stage iii	30.6333	0	70.6932	0.207802	0.28003	1.09197
TCGA-BJ-A2N7	THCA	45	8	19	1.21761	29.1943	0.178766	0.73635	0.803411	female	stage i	18.6333	0	30.6521	0.327003	0.266089	0.76915
TCGA-BJ-A2N8	THCA	64	17	12	0.850086	22.179	0.610803	1.32009	1.29309	female	stage i	16.8	0	30.2027	0.595892	0.44185	1.30652
TCGA-BJ-A2N9	THCA	28	12	11	0.622205	24.9183	2.68355	10.4954	3.09279	female	stage i	20.7667	0	42.2219	2.03175	1.17866	5.69738
TCGA-BJ-A2NA	THCA	34	29	22	2.3566	39.2542	0.661147	3.37443	1.97689	male	stage iii	19.2333	0	77.1151	1.07647	0.772347	2.58281
TCGA-BJ-A3PR	THCA	46	6	13	2.57179	40.2382	22.9784	51.0888	13.6623	female	stage i	36.9	0	70.0411	12.5078	5.08312	26.4195
TCGA-BJ-A3PU	THCA	37	30	14	1.31334	21.3471	0.314143	2.19138	0.83864	male	stage iii	18.9	0	52.074	0.365183	5.86197	1.35565
TCGA-DO-A1JZ	THCA	45	0	13	1.99656	36.0989	0.127244	0.507748	0.33173	female	stage i	55.6667	0	23.4274	17.6058	1.96257	0.410409
TCGA-E8-A2JQ	THCA	26	0	24	1.9028	41.9408	10.3802	50.9129	13.1503	female	stage i	11.8667	0	18.3123	10.0709	5.43304	25.8751
TCGA-EL-A3GZ	THCA	26	2	17	2.23776	31.9173	0.294183	3.10363	1.36556	female	stage i	141.933	0	34.6986	0.855486	0.524226	2.05869
TCGA-EL-A3H1	THCA	40	26	13	2.44742	24.7973	0.309004	0.974251	0.378089	female	stage i	50	1	66.6521	0.17133	0.198139	0.606922
TCGA-EL-A3H2	THCA	42	20	17	1.46195	36.7852	0.375073	2.87361	3.53584	male	stage ii	33.9667	1	58.263	0.629559	1.37974	3.18758
TCGA-EL-A3H7	THCA	27	37	20	1.86567	35.9201	1.75998	12.4568	3.82852	female	stage i	140.933	0	36.7315	2.23446	2.67856	6.90587
TCGA-EL-A3MW	THCA	52	9	23	2.52701	33.5469	0.221896	3.23287	1.28985	female	stage ii	110.167	0	55.3041	0.438369	0.37478	2.04204
TCGA-EL-A3MX	THCA	13	13	13	1.64562	29.4866	1.22184	1.40187	0.355858	female	stage ivc	58.4333	1	66.2411	5.20666	0.236964	0.706304
TCGA-EL-A3MY	THCA	87	27	21	2.17605	33.5964	0.271772	1.20073	0.924807	male	stage ivc	17.7667	1	81.3863	0.559667	1.58186	1.05378
TCGA-EL-A3N2	THCA	42	2	23	1.6337	36.891	0.303941	3.20297	1.28436	female	stage i	30.0667	0	24.6274	0.45711	0.923144	2.02824
TCGA-EL-A3N3	THCA	79	27	20	1.40588	38.543	1.75307	7.0751	3.2133	female	stage ii	180.767	0	53.4603	1.49115	2.02633	4.76806
TCGA-EL-A3T0	THCA	24	32	16	3.19053	28.5238	0.897795	3.80081	1.68523	female	stage iii	144.5	0	46.0219	0.977151	0.666342	2.53085
TCGA-EL-A3T1	THCA	49	17	26	1.23065	50.7029	1.27255	6.73475	3.20328	female	stage i	131.367	0	38.4247	1.40574	1.51761	4.6447
TCGA-EL-A3T2	THCA	51	22	16	1.55023	31.3823	0.506117	0.590624	0.789625	female	stage iii	32.9333	0	55.8986	0.134181	0.30189	0.682914
TCGA-EL-A3T3	THCA	45	26	13	2.25361	31.653	0.222679	1.0168	0.62137	male	stage ii	133.9	0	63.1315	0.627006	0.172276	0.794865
TCGA-EL-A3T6	THCA	41	11	20	2.20666	38.6123	2.5705	16.1054	4.9098	female	stage i	99.6	0	35.0055	3.61038	2.21116	8.89236
TCGA-EL-A3T7	THCA	65	57	27	2.35251	35.2631	0.106886	1.2156	0.679391	female	stage ii	41.8667	0	47.4027	2.055	0.872256	0.908773
TCGA-EL-A3T8	THCA	66	7	15	2.81928	36.2914	0.391103	2.05311	2.16649	male	stage i	108.967	0	36.411	0.84276	0.773602	2.10904
TCGA-EL-A3TA	THCA	41	12	18	2.25064	28.0341	1.21531	5.8025	2.5121	male	stage i	67.8333	0	42.0986	2.18598	1.74863	3.81791
TCGA-EL-A3TB	THCA	60	17	20	1.22489	29.3564	0.907321	3.73351	1.02514	female	stage iii	83.9667	0	47.1096	0.850757	0.333142	1.95637
TCGA-EL-A3ZG	THCA	82	0	26	1.3082	24.5454	0.162361	1.62785	1.06735	male	stage i	90.8	0	15.3753	0.552411	1.10002	1.31814
TCGA-EL-A3ZH	THCA	32	11	22	0.670845	34.418	0.251933	0.612282	2.02586	female	stage i	92.4333	0	42.9726	0.158735	0.514252	1.11373
TCGA-EL-A3ZK	THCA	40	9	19	1.15889	32.4282	0.558036	2.25495	1.49092	female	stage i	52.5	0	41.4274	1.1536	0.470354	1.83356
TCGA-EL-A3ZL	THCA	18	0	8	2.64988	21.6767	0.375529	0.916641	0.970178	female	stage i	63.1667	0	34.6548	0.206078	0.261894	0.94303
TCGA-EL-A3ZM	THCA	39	0	18	1.47699	24.3775	0.20703	1.27581	0.816474	male	stage iva	36.5333	0	60.2384	0.206337	1.66144	1.02062
TCGA-EL-A3ZO	THCA	63	0	25	1.18929	30.9546	1.34691	5.45787	2.5691	female	stage iii	73.7	0	79.2438	1.5345	8.64793	3.74457
TCGA-EL-A3ZP	THCA	49	0	14	1.74916	30.0339	5.15349	16.1534	6.73694	male	stage i	66.4	0	19.4548	2.33059	1.79213	10.4319
TCGA-EL-A3ZQ	THCA	10	17	4	0.98277	17.7156	0.785365	13.8737	3.85408	female	stage ii	62.0667	0	78.8575	3.05195	1.41749	7.31236
TCGA-EL-A3ZR	THCA	68	17	18	1.01801	21.707	0.289432	0.414246	0.597295	female	stage ii	61	0	46.1699	0.0863817	0.274346	0.49742
TCGA-EL-A3ZS	THCA	53	0	18	2.26517	38.691	4.80104	10.1358	3.5692	female	stage i	7.16667	0	22.126	3.08274	1.92246	6.0147
TCGA-EL-A3ZT	THCA	40	18	19	3.38666	28.0694	0.569349	2.558	0.929608	male	stage i	60.2667	0	35.8986	2.75811	1.05446	1.54205
TCGA-EM-A1CS	THCA	42	1	20	2.00512	46.9251	0.214203	1.65769	0.888085	female	stage i	27.2333	0	55.5726	0.993814	0.404094	1.21333
TCGA-EM-A1CT	THCA	15	14	17	1.41304	41.3885	0.402052	2.57613	1.59051	male	stage iva	18.4333	0	76.5589	0.161798	0.289998	2.02419
TCGA-EM-A1CU	THCA	78	11	22	5.26057	35.3546	0.384361	1.90865	1.01327	male	stage i	21.2	0	31.4247	0.409757	0.503473	1.39068
TCGA-EM-A1CV	THCA	29	3	18	4.6512	46.4434	0.13847	1.03687	0.847141	female	stage i	49.1667	0	32.6904	0.261736	0.409933	0.937218
TCGA-EM-A1CW	THCA	41	2	21	1.09801	33.157	2.41998	8.68006	3.14741	female	stage i	18.3	0	39.0767	2.35908	1.46414	5.22682
TCGA-EM-A1YC	THCA	33	12	13	1.04515	22.4852	0.303759	0.538714	1.2901	female	stage iii	79.7	0	71.6247	0.266204	0.291524	0.833663
TCGA-EM-A3ST	THCA	38	0	10	1.45785	20.1074	1.66325	3.65862	2.95263	female	stage iii	39.4	0	62.9863	0.537384	1.38824	3.28672
TCGA-ET-A2MX	THCA	33	0	18	0.652652	22.6212	0.0821277	0.529646	0.379949	male	stage i	89.6333	0	27.5178	1.50722	0.137079	0.448596
TCGA-ET-A2N5	THCA	26	16	16	1.60126	24.8198	0.798277	1.57304	0.894892	female	stage iii	82	0	46.9507	0.924204	0.483014	1.18647
TCGA-ET-A3DP	THCA	60	10	23	1.68757	44.334	0.734934	2.27371	2.44227	female	stage i	95.9	0	43.4959	0.507048	1.32038	2.35648
TCGA-ET-A3DW	THCA	45	22	16	0.965047	33.8643	0.873875	2.52561	1.49278	male	stage iii	25.0667	0	64.6658	0.943885	0.414287	1.9417
TCGA-FY-A3TY	THCA	39	0	15	2.84354	35.4154	0.467383	4.47219	1.58687	female	stage iii	23.6333	0	61.7973	0.764284	0.658091	2.66398
TCGA-GE-A2C6	THCA	67	2	21	2.17932	40.9735	3.62201	10.545	3.98157	female	stage i	12.7	0	33.063	1.32809	1.87681	6.47964
TCGA-H2-A2K9	THCA	39	11	29	1.27763	41.2122	0.371965	0.613653	0.407738	male	stage i	21.9667	0	25.263	0.112821	0.171423	0.50021
TCGA-H2-A3RI	THCA	48	4	22	2.29702	32.3649	0.667096	4.13912	1.23673	female	stage i	11.1667	0	30.0164	1.24155	1.03755	2.26251
TCGA-KS-A41I	THCA	18	0	10	1.77376	15.2505	1.04275	5.43019	0.996989	female	stage i	16.2	0	47.1123	1.23576	0.932078	2.32677
TCGA-KS-A41J	THCA	38	0	19	1.90842	24.067	1.20374	7.33563	2.36423	female	stage i	15.9	0	28.5233	1.61482	1.31214	4.16451
TCGA-KS-A41L	THCA	22	0	7	1.40984	16.7538	0.169821	0.547593	0.444341	female	stage i	115.433	0	39.5616	0.0525266	0.227891	0.493273
TCGA-22-4593	LUSC	31	238	14	3.63425	35.6977	0.136043	5.21861	1.71083	male	stage iia	35.5667	1	77.7671	1.39432	11.2004	2.988
TCGA-22-5471	LUSC	51	100	21	0.891929	73.8736	6.50395	32.7323	21.3993	male	stage ib	61.5	0	76.0247	7.27487	4.24906	26.466
TCGA-22-5472	LUSC	15	348	11	1.54399	44.8759	0.523432	4.11962	4.62093	male	stage ib	65.8333	1	67.074	1.08981	0.802771	4.36308
TCGA-22-5478	LUSC	59	123	21	1.80541	44.0454	0.677564	5.6148	3.15646	male	stage ib	0.8	1	79.3918	0.537227	0.686517	4.20986
TCGA-22-5481	LUSC	16	0	11	0.636068	70.8776	2.19414	14.0341	5.88151	female	stage iib	80.3	1	72.3808	3.68164	7.66538	9.08527
TCGA-22-5482	LUSC	20	92	5	0.572029	26.7397	0.196138	4.11621	2.03514	male	stage ib	11.9	1	81.2521	0.215493	2.04172	2.89431
TCGA-22-5483	LUSC	70	0	25	1.09553	47.1396	0.806553	12.3039	3.54077	male	stage iia	19.1	1	74.2712	155.013	1.38831	6.6004
TCGA-22-5489	LUSC	45	220	19	4.45063	124.977	2.83085	11.7597	6.31901	male	stage ia	63.7333	1	64.7068	2.16928	1.83176	8.62031
TCGA-22-5491	LUSC	9	379	11	0.259576	27.5358	0.590576	5.77128	2.04617	male	stage ia	57.1	1	74.3699	1.75647	0.970036	3.43643
TCGA-33-6737	LUSC	13	514	15	4.54938	32.656	0.686791	11.9976	5.60077	male	stage iiia	20.0333	1	71.3233	0.603801	1.72902	8.19731
TCGA-34-7107	LUSC	20	0	14	1.77406	59.9692	0.841629	3.35629	2.44556	male	stage ii	1.13333	1	70.3479	0.574323	62.7233	2.86496
TCGA-43-6143	LUSC	56	249	20	2.63388	113.71	0.443457	5.42817	3.62122	male	stage ib	23.3	0	70.7397	4.05897	0.851626	4.43357
TCGA-43-6647	LUSC	27	152	11	2.83626	48.5866	0.92871	3.9784	3.13281	female	stage iib	25.2333	0	69.5288	0.793768	0.612594	3.53038
TCGA-43-6771	LUSC	37	240	12	2.47826	38.6982	0.846295	5.34745	3.29093	male	stage ib	5.53333	1	85.074	0.965045	0.520789	4.19501
TCGA-60-2709	LUSC	21	184	12	3.26031	53.4521	3.94749	15.8631	11.1866	male	stage ib	50.1667	0	69.7342	3.90522	4.29049	13.3212
TCGA-90-6837	LUSC	9	0	8	2.27373	36.6958	1.04334	8.4459	3.93909	male	stage iib	25.2667	0	64.4137	0.889615	1.12702	5.76794
TCGA-BC-A10Q	LIHC	54	33	20	1.47211	38.8974	0.163707	2.3682	0.891742	female	not reported	37.8333	1	72.3288	0.294877	0.519313	1.45321
TCGA-BC-A10R	LIHC	46	35	14	0.990849	22.2187	0.107303	0.558214	0.411782	female	not reported	10.2667	1	66.5041	0.0973554	0.0862552	0.47944
TCGA-BC-A10T	LIHC	34	102	14	1.76358	22.7191	0.0861757	3.84039	1.1724	male	not reported	27.9	1	76.5589	0.413488	0.291043	2.1219
TCGA-BC-A10U	LIHC	31	116	18	0.393247	40.6607	0.175978	1.23104	1.02156	male	not reported	27.9	1	69.3288	0.14137	0.121454	1.12142
TCGA-BC-A10W	LIHC	47	91	17	0.944666	129.218	0.42782	1.30314	1.08283	male	not reported	3.03333	1	50.8548	1.25	0.192422	1.18789
TCGA-BC-A10X	LIHC	18	7	6	0.819248	19.051	0.193666	3.63204	2.11708	female	stage iiia	25.6667	1	52.4384	0.568035	0.356836	2.77296
TCGA-BC-A10Y	LIHC	62	32	18	0.854588	43.0966	0.960393	4.48792	3.5673	male	not reported	23.7	1	76.8466	0.596467	0.547479	4.00122
TCGA-BC-A10Z	LIHC	19	60	15	0.867531	40.4403	0	0.329342	0.214956	female	stage i	1.13333	1	62.7753	0.0236935	0.0334492	0.266071
TCGA-BC-A110	LIHC	8	18	3	1.0227	12.1711	0.482799	4.93489	2.39068	female	not reported	70.5333	1	51.9205	0.512226	0.553459	3.43478
TCGA-BC-A216	LIHC	13	59	15	1.72953	43.1621	7.20052	21.3179	12.3961	female	stage iiia	45.0333	0	62.926	4.58821	2.29928	16.256
TCGA-BD-A2L6	LIHC	5	52	9	0.49556	15.0233	0.166095	5.82305	2.1568	male	not reported	45.4333	0	69.8329	0.524164	0.394954	3.54389
TCGA-BD-A3EP	LIHC	7	196	8	1.31037	21.9893	1.26813	7.11191	3.5015	female	stage i	13.6333	0	76.0438	0.890925	0.587464	4.99023
TCGA-DD-A113	LIHC	18	132	14	1.43722	44.3188	0.501692	2.05203	1.052	female	stage ii	80.8333	0	55.3096	0.738135	0.344188	1.46926
TCGA-DD-A114	LIHC	15	92	11	1.82244	62.0502	4.62039	9.4461	7.93668	male	stage ii	38.3	1	42.2192	4.60326	1.91423	8.65856
TCGA-DD-A116	LIHC	6	96	6	0.918743	17.2415	0.240194	2.40298	1.62619	male	stage iiia	54.0667	1	68.3123	0.293364	0.37409	1.97679
TCGA-DD-A118	LIHC	31	112	17	1.97891	24.0013	0.157406	1.07011	0.859031	female	stage ii	114.567	0	77.8247	0.104135	0.224297	0.958778
TCGA-DD-A119	LIHC	4	147	7	0.443651	25.9072	0.112407	2.26956	0.663648	male	stage iv	7.43333	1	40.0356	0.205935	0.12909	1.22727
TCGA-DD-A11A	LIHC	31	188	15	0.445965	27.6169	0.015195	0.988102	1.5909	male	stage i	2.63333	0	67.5233	0.051699	0.23164	1.25378
TCGA-DD-A11B	LIHC	44	54	20	1.25596	39.6735	0.124409	1.45253	0.830308	male	stage i	0.466667	1	73.5808	0.0793657	0.145358	1.0982
TCGA-DD-A11C	LIHC	51	140	16	1.36944	38.2494	0.134839	3.14065	3.26783	male	stage i	22.0667	0	69.5973	0.084108	0.304241	3.20361
TCGA-DD-A11D	LIHC	3	111	2	0.967795	36.8084	0.0459885	1.44996	1.16377	female	stage i	52	1	57.5425	0.173855	0.099037	1.29901
TCGA-DD-A1EB	LIHC	19	174	12	0.95394	40.9664	0.393241	2.19038	1.76425	female	stage i	67.2333	0	72.5233	0.465804	0.356479	1.9658
TCGA-DD-A1EC	LIHC	36	23	21	1.35318	37.1254	4.26074	84.2318	37.3256	female	stage i	20.0667	0	20.1726	4.99193	4.98969	56.0714
TCGA-DD-A1EE	LIHC	39	0	18	1.25031	98.4834	0.0722136	0.478129	0.542201	male	stage iiia	11.6333	1	73.5836	0.0327596	0.0345812	0.509158
TCGA-DD-A1EG	LIHC	30	98	17	0.710108	47.779	0.700957	6.36559	2.6937	male	stage i	45.7333	1	77.0082	0.701941	0.493336	4.14089
TCGA-DD-A1EH	LIHC	56	18	21	1.56379	89.4873	0.225068	1.91263	1.30261	male	stage iii	49.8333	0	23.2849	0.295138	0.24361	1.57842
TCGA-DD-A1EI	LIHC	22	100	13	0.954336	29.7149	0.59012	3.02871	1.46015	male	stage i	6.1	0	46.8411	0.159711	0.20965	2.10294
TCGA-DD-A1EJ	LIHC	30	104	16	0.557558	26.8859	0.448847	1.44732	0.603015	female	stage iiic	33.5	1	71.2575	0.277662	0.112139	0.934214
TCGA-DD-A1EL	LIHC	27	54	18	0.370578	28.4248	0.0539102	2.0255	0.824538	male	stage ii	13.8333	1	23.4877	0.387224	0.128515	1.29232
TCGA-DD-A39V	LIHC	9	77	7	0.63362	26.8694	3.54218	11.771	6.24396	male	stage ii	21.4333	1	77.4082	3.08302	1.46601	8.57307
TCGA-DD-A39W	LIHC	24	44	9	0.572149	45.6451	0.112186	1.26519	2.19581	female	stage iii	27.5667	1	29.3123	0.13702	0.270759	1.66677
TCGA-DD-A39X	LIHC	15	135	12	0.660242	54.289	0.188271	2.47761	1.47505	female	stage i	56.4667	1	78.1589	0.194955	0.231284	1.9117
TCGA-DD-A39Z	LIHC	11	194	8	0.588664	18.99	0.0895724	2.03865	0.924736	female	stage ii	20.0333	1	43.6438	0.228568	0.224269	1.37303
TCGA-DD-A3A1	LIHC	9	57	5	0.241543	21.2657	0.182649	3.75072	1.29118	male	stage iiia	7.76667	1	65.8795	0.523316	0.215587	2.20065
TCGA-DD-A3A2	LIHC	15	116	8	0.739527	11.871	0.0418952	1.96154	1.48892	female	stage i	71.0333	1	76.5205	0.13304	0.248937	1.70897
TCGA-DD-A3A3	LIHC	14	0	7	0.327203	11.8399	0.0854978	1.26358	0.77568	male	stage i	17.8333	1	45.7753	0.0969648	0.159619	0.990016
TCGA-DD-A3A4	LIHC	22	44	6	1.26946	18.0203	0	0.20342	0.709695	male	stage iiia	20.4	1	37.6411	0	0.0533287	0.379956
TCGA-DD-A3A5	LIHC	10	63	3	0.781699	22.1409	0.199832	4.8497	1.28982	female	stage iii	104.167	1	66.5425	0.608333	0.429337	2.50104
TCGA-DD-A3A6	LIHC	0	31	3	2.60961	16.7382	0.303437	18.0209	7.01988	female	stage ii	108.6	1	72.1068	0.992696	0.604482	11.2474
TCGA-DD-A3A8	LIHC	36	193	13	0.773633	33.0069	0.0368237	0.93606	2.50371	male	stage ii	0.366667	1	75.4082	0.0939657	0.320346	1.53089
TCGA-EP-A12J	LIHC	57	73	18	1.0907	95.7415	0.0763864	2.21268	2.45344	male	stage i	19	0	63.0055	0.184092	0.37384	2.32995
TCGA-EP-A26S	LIHC	38	147	18	1.49198	32.3277	0.0348084	1.71204	2.24762	male	stage i	20.2667	0	70.3479	0.110535	0.479614	1.96164
TCGA-EP-A3RK	LIHC	36	100	9	0.610519	32.6278	4.49573	13.2555	6.9487	male	stage iiia	12.1	0	73.9315	3.38503	1.16368	9.59731
TCGA-ES-A2HT	LIHC	41	346	12	0.604941	48.6092	0.180474	2.68503	0.846908	male	stage i	14.6	1	54.8575	0.10234	0.163364	1.50797
TCGA-FV-A23B	LIHC	49	115	23	0.815968	34.8159	0.473484	2.53562	2.12025	female	stage ii	61.7333	1	70.6521	0.560678	0.505214	2.31865
TCGA-FV-A2QR	LIHC	32	87	14	1.32129	50.9763	0.0386875	1.87539	1.58148	male	stage i	19.3667	1	0	0.175505	0.305373	1.72218
TCGA-FV-A3I0	LIHC	39	69	18	1.0443	31.9391	1.7456	2.6601	0.914217	female	stage ii	28.2667	0	76.989	0.153978	0.517354	1.55946
TCGA-FV-A3I1	LIHC	22	14	18	1.0376	42.408	0.732654	1.5212	1.02118	female	stage ii	8.23333	1	0	0.243195	0.232438	1.24636
TCGA-FV-A3R2	LIHC	49	45	11	0.528959	35.6559	0.14102	2.45193	1.04498	male	stage i	6.46667	1	75.4247	0.188157	0.206947	1.60069
TCGA-G3-A3CH	LIHC	10	34	10	0.647678	22.7231	3.11377	6.13582	2.63633	male	stage iiia	26	0	53.3507	0.483464	0.393264	4.02195
TCGA-A4-A4ZT	KIRP	8	86	7	1.02085	27.6555	0.451599	7.75781	3.1802	female	stage i	17.2	0	71.3918	0.451913	0.779143	4.96703
TCGA-A4-A57E	KIRP	23	104	14	0.947307	21.3414	0.668474	1.12473	1.2226	male	stage iv	8.6	1	59.9589	0.291588	0.275342	1.17265
TCGA-B9-4115	KIRP	15	22	7	1.46473	17.2588	0.164486	3.01015	1.33047	male	stage i	26.7667	0	53.6192	0.308208	0.459052	2.00123
TCGA-BQ-5875	KIRP	24	52	10	1.35416	33.0156	0.0572623	0.986525	0.539133	female	stage iii	87.9667	0	66.1726	0.0742198	0.0954122	0.729293
TCGA-BQ-5877	KIRP	41	64	17	2.22351	43.9052	1.31045	6.19753	3.99737	male	stage iv	9	1	60.5342	1.15086	1.41542	4.97733
TCGA-BQ-5878	KIRP	43	100	13	1.65023	44.8502	0.378074	1.58284	0.96174	female	stage iii	64.6	0	79.4795	0.470956	0.340075	1.23381
TCGA-BQ-5879	KIRP	16	22	16	2.49607	45.7672	0.296617	1.39004	1.53421	female	stage iii	23.2333	1	32.4986	0.159025	0.171095	1.46035
TCGA-BQ-5882	KIRP	37	84	15	1.50634	41.9782	4.05883	18.8515	13.4404	male	stage iii	21.9333	1	54.9096	4.94097	3.38531	15.9176
TCGA-BQ-5884	KIRP	10	90	10	1.17084	35.1375	0.604832	6.87467	2.51868	female	stage i	26.4	0	59.5342	0.910761	0.507692	4.16114
TCGA-BQ-5887	KIRP	23	18	15	4.45249	22.2783	0.725203	3.74604	2.25555	male	stage iii	25.7	0	54.1014	0.742616	0.596302	2.90678
TCGA-BQ-5888	KIRP	4	29	7	0.531194	29.809	3.9134	3.96593	1.72266	female	stage i	13.4333	0	74.9205	0.705623	1.0079	2.6138
TCGA-BQ-5890	KIRP	36	40	14	0.353113	22.3914	0.257286	3.34616	1.78153	male	stage iii	7.76667	0	69.2384	0.496049	0.562003	2.44157
TCGA-BQ-5891	KIRP	10	9	13	1.12435	56.6241	0.593748	0.812846	0.453624	female	stage iii	0.966667	0	57.3836	0.326058	0.185677	0.607228
TCGA-BQ-5894	KIRP	35	11	7	2.22494	28.4338	4.28521	10.0707	4.74707	male	stage iv	2.8	0	42.4932	1.93203	1.2816	6.91423
TCGA-BQ-7044	KIRP	33	77	14	0.735367	23.7025	0.54397	2.9177	1.3725	male	stage iii	125.333	0	73.5096	0.338557	0.302489	2.00113
TCGA-BQ-7045	KIRP	2	117	2	0.550732	23.2082	0.444825	3.49025	3.74471	male	stage i	48.9333	1	78.6548	0.504485	0.354057	3.61524
TCGA-BQ-7046	KIRP	40	41	9	1.44055	26.8846	0.273682	2.38063	1.67163	male	stage i	98.2667	0	61.1973	0.487752	0.27996	1.99488
TCGA-BQ-7051	KIRP	35	106	12	1.06259	42.0017	0.0751115	0.399628	0.591373	male	stage ii	51.1	0	74.3014	0.0638891	0.0760252	0.486137
TCGA-BQ-7055	KIRP	12	12	7	1.2701	29.0881	0.107224	0.380321	0.554603	male	stage i	26.6333	0	73.2849	0.231049	0.221231	0.459268
TCGA-BQ-7059	KIRP	10	69	10	4.68588	32.7502	1.06863	8.86438	5.10851	male	stage i	7.73333	0	71.6055	1.25043	1.03266	6.72932
TCGA-BQ-7061	KIRP	65	94	12	0.877453	31.9519	0.263584	2.30748	1.1603	female	stage i	7.26667	0	84.0055	0.400701	0.248057	1.63627
TCGA-DZ-6132	KIRP	19	100	13	2.37116	42.3161	2.20928	13.9033	4.68135	male	stage i	82	0	69.6356	2.34548	1.38471	8.06761
TCGA-DZ-6133	KIRP	27	138	14	1.63738	35.1797	0.404118	0.632761	0.783615	female	stage i	51.9	1	66.6055	0.179611	0.117871	0.70416
TCGA-DZ-6134	KIRP	36	40	18	1.42026	36.0848	0.602443	6.28049	4.68939	male	stage i	61.8667	0	69.9425	1.96061	0.894288	5.42694
TCGA-GL-6846	KIRP	16	74	9	1.67038	31.0426	0.261579	1.17022	0.766732	male	stage iv	197.5	0	52.0877	0.312698	0.185836	0.94723
TCGA-GL-7966	KIRP	40	49	13	2.30591	51.7973	0.224107	3.22038	0.99953	female	stage iii	3.73333	0	28.5699	0.479002	0.343611	1.79412
TCGA-GL-A59R	KIRP	6	68	8	2.26515	27.2256	0.625665	0.505189	0.674733	male	stage iii	12.6	0	79.5781	0.103841	0.245391	0.583839
TCGA-P4-A5E8	KIRP	13	65	10	1.64347	30.1663	0.625064	8.05894	3.77439	male	stage iii	43.5333	1	57.8959	0.624505	1.22772	5.51522
TCGA-A3-3358	KIRC	40	70	15	2.05844	33.9227	2.36052	32.0103	9.3658	female	stage i	43.5667	0	57.7726	8.20886	3.4531	17.3148
TCGA-A3-3387	KIRC	83	70	21	3.31611	38.3699	0.564175	7.6376	6.04805	male	stage i	20.5667	0	49.0959	1.03175	1.19608	6.79652
TCGA-B0-4700	KIRC	60	10	23	3.6042	33.6957	9.15444	80.7277	25.1537	male	stage iv	66	1	60.3671	12.4706	7.56082	45.0622
TCGA-B0-4712	KIRC	35	123	11	1.82813	27.5275	2.29456	28.142	7.92497	male	stage iv	44.5667	1	76.9726	2.76712	2.14068	14.934
TCGA-B0-5402	KIRC	49	42	23	2.99157	37.5594	0.830285	9.2417	10.6176	male	stage iv	43	0	64.3205	0.72641	1.67599	9.9058
TCGA-B0-5691	KIRC	13	41	13	5.21321	52.3963	0.992994	9.10246	6.25909	female	stage i	114.367	0	66.0822	1.76573	1.2846	7.54806
TCGA-B0-5694	KIRC	43	44	15	4.26235	25.4386	0.393393	11.0831	15.6687	male	stage iii	16	1	71.3973	0.407913	1.97215	13.1779
TCGA-B0-5696	KIRC	56	89	17	2.45204	29.6402	0.571715	9.05778	5.50884	male	stage iii	86.9667	0	70.0055	1.6534	1.25929	7.06384
TCGA-B0-5697	KIRC	36	70	19	2.69172	38.6008	4.52056	38.9882	20.723	male	stage i	87.6667	0	50.6466	8.41579	4.4731	28.4245
TCGA-B0-5703	KIRC	30	60	14	2.09276	35.8095	1.26466	28.1662	35.2583	male	stage i	74.8667	0	73.6904	3.07981	6.55356	31.5134
TCGA-B0-5705	KIRC	36	107	17	3.07901	44.4307	2.32805	18.6476	8.60646	female	stage i	151.233	0	65.0575	4.09826	2.1874	12.6685
TCGA-B0-5709	KIRC	34	53	19	4.96799	52.2859	4.58157	27.0766	15.7616	female	stage iii	132.467	0	62.5836	8.21114	3.85077	20.6585
TCGA-B0-5711	KIRC	32	31	10	3.47408	42.2515	0.803913	17.7786	11.0884	male	stage iii	132.967	0	50.5315	1.88425	2.01787	14.0405
TCGA-B0-5712	KIRC	17	0	10	1.83125	30.3601	1.4619	14.8484	2.96367	female	stage iv	90.7333	0	68.4603	2.40534	1.49204	6.6337
TCGA-B2-5636	KIRC	62	0	17	9.06358	46.9149	0.136869	3.11511	5.06689	male	stage i	30.6333	0	79.1808	0.252242	0.71333	3.9729
TCGA-B8-4619	KIRC	59	0	18	1.22144	22.8814	0.143147	1.35397	1.45412	male	stage i	17.4333	0	58.0986	0.200544	0.555435	1.40315
TCGA-B8-4620	KIRC	55	50	19	2.10859	50.3574	0.743836	4.90251	4.99739	female	stage iii	25.9	0	70.6466	0.484621	0.882406	4.94972
TCGA-B8-4622	KIRC	48	134	16	3.67322	36.6941	0.914655	14.626	20.8291	male	stage iv	50.8333	0	57.9041	1.24274	2.91727	17.4541
TCGA-B8-5549	KIRC	24	46	10	4.98295	36.5794	2.69131	16.6841	10.9093	male	stage i	6.46667	0	53.5918	5.46292	2.98585	13.4912
TCGA-CJ-5676	KIRC	46	40	11	3.38436	22.526	2.12793	22.9694	7.60229	male	stage iii	135.567	0	47.0411	3.46358	2.06224	13.2144
TCGA-CJ-5677	KIRC	37	94	13	4.3367	25.415	0.696397	9.23101	3.78859	female	stage iv	26.0667	1	54.3808	0.711931	1.0055	5.91376
TCGA-CJ-5678	KIRC	52	54	13	1.80906	36.711	5.78129	100.479	18.6056	male	stage iv	19.1333	1	62.8603	11.3926	6.19851	43.2373
TCGA-CJ-5680	KIRC	29	21	19	2.86384	35.996	0.211681	4.69037	4.57188	female	stage iv	25.6	1	65.1452	0.56906	0.674559	4.63074
TCGA-CJ-5681	KIRC	45	25	13	3.76269	38.7794	0.465785	1.46223	1.59453	female	stage iv	18.4	1	44.1671	0.154834	0.22996	1.52695
TCGA-CJ-6030	KIRC	44	80	16	3.57522	40.3656	2.30359	32.5021	14.5207	male	stage i	76.6333	1	66.0164	5.75392	3.37327	21.7245
TCGA-CW-5580	KIRC	22	93	18	3.62033	41.0716	0.267634	3.15055	6.2517	female	stage iv	65.4667	1	73.1397	0.442097	0.990854	4.43805
TCGA-CW-5581	KIRC	65	22	19	4.40254	38.9824	0.690041	10.6313	7.6024	male	stage i	93.3	0	44.3699	1.29087	1.22965	8.9902
TCGA-CW-5584	KIRC	79	0	19	4.3671	38.8856	0.33189	3.90619	5.14746	male	stage iii	5.46667	1	74.937	0.855462	0.772008	4.48408
TCGA-CW-5587	KIRC	53	0	16	3.5749	76.8647	6.36166	52.4981	25.7275	female	stage iii	74.2	0	62.1726	10.5536	6.91377	36.7511
TCGA-CW-5591	KIRC	17	37	17	2.6793	47.4824	0.176473	2.78199	3.53337	male	stage iv	75.7	0	56.7452	0.390753	0.624243	3.13525
TCGA-CW-6087	KIRC	43	78	18	1.33437	75.2433	23.6357	101.634	31.9842	male	stage iv	1.36667	1	61.474	23.1393	16.4502	57.0147
TCGA-CW-6090	KIRC	11	104	14	3.57766	34.3615	0.911107	16.5071	7.20176	male	stage i	85.0667	0	68.2438	3.53108	2.06924	10.9032
TCGA-CZ-4863	KIRC	70	31	18	4.2481	49.396	8.93802	82.899	18.7892	female	stage iii	64.2667	0	51.3151	18.0052	8.97586	39.4665
TCGA-CZ-5452	KIRC	29	15	12	2.17832	47.5229	11.4082	75.8396	24.6592	male	stage ii	59.6333	0	69.8247	17.2888	8.70137	43.2451
TCGA-CZ-5453	KIRC	44	113	12	2.76844	31.7697	0.118121	2.48281	5.21183	male	stage ii	80.6333	1	67.5068	0.111636	0.504393	3.59722
TCGA-CZ-5454	KIRC	25	29	17	1.59039	39.5723	0.975266	15.5438	8.59127	male	stage iv	24.0667	1	63.2411	1.74971	1.44806	11.556
TCGA-CZ-5455	KIRC	15	25	15	2.64022	53.6817	5.01295	39.6421	21.675	male	stage iv	18.7	1	63.4247	14.1755	6.3807	29.3128
TCGA-CZ-5457	KIRC	51	92	19	3.50872	32.7345	1.18128	17.9033	7.78177	male	stage iii	91.8	0	62.3644	3.29028	1.82417	11.8033
TCGA-CZ-5458	KIRC	31	19	11	4.63358	31.9249	1.81748	17.3346	9.05796	male	stage iii	92.9667	0	43.2603	2.17617	1.73161	12.5306
TCGA-CZ-5461	KIRC	40	53	20	3.43071	40.8381	1.03624	14.2616	4.82267	male	stage iv	11	1	52.137	1.37989	1.1359	8.2933
TCGA-CZ-5462	KIRC	34	15	15	1.92058	64.0451	0.421108	10.9688	5.32912	male	stage iv	10.3667	1	83.9973	0.690665	1.01718	7.64554
TCGA-CZ-5465	KIRC	57	73	15	2.54278	43.1977	0.254952	4.75205	2.5148	female	stage iii	85.4667	1	76.2685	0.549944	0.729235	3.45694
TCGA-CZ-5467	KIRC	39	53	17	3.32495	38.0268	0.578323	5.47013	5.02814	female	stage iii	2.43333	1	86.2274	0.877151	0.784543	5.24448
TCGA-CZ-5468	KIRC	46	116	15	3.54423	27.6176	0.905389	11.6052	12.9124	male	stage iv	1.96667	1	84.189	1.40984	1.58005	12.2414
TCGA-CZ-5469	KIRC	38	102	14	2.59674	14.2586	1.17529	7.86516	2.69794	male	stage ii	31.5333	1	41.7589	1.03671	0.620627	4.60649
TCGA-CZ-5470	KIRC	41	34	13	1.6582	25.9393	2.73819	33.1238	10.6656	female	stage ii	12.8667	0	72.5863	6.46967	3.34805	18.7959
TCGA-CZ-5982	KIRC	36	45	21	3.74599	50.7124	0.466056	5.27152	5.11932	female	stage i	81.3	0	59.1562	0.625466	0.972361	5.19486
TCGA-CZ-5984	KIRC	49	44	17	3.04785	39.7978	0.743507	10.7547	5.23042	male	stage i	68.9	0	51.4384	1.69405	1.09136	7.50011
TCGA-CZ-5985	KIRC	55	69	23	2.17007	48.0091	1.54581	17.5356	9.3699	male	stage ii	66.5667	0	58.1973	2.66129	1.86148	12.8182
TCGA-CZ-5986	KIRC	55	17	17	3.51795	52.566	0.0842081	5.06341	4.5061	male	stage i	12.4333	0	61.5233	0.613942	0.8407	4.77663
TCGA-CZ-5987	KIRC	32	32	14	1.55365	34.2797	2.57126	18.7902	6.61781	male	stage iv	14.8333	1	60.0767	1.98544	1.62698	11.1512
TCGA-CZ-5988	KIRC	41	51	16	5.17075	42.3575	0.404382	12.234	4.9413	male	stage i	23.1	0	38.7151	2.26611	1.60835	7.77509
TCGA-CZ-5989	KIRC	5	27	8	2.44465	32.2149	0.0661598	35.0437	3.40363	male	stage ii	63.5	0	60.7397	2.32603	4.4499	10.9213
TCGA-KL-8324	KICH	36	77	7	2.56462	19.4824	0.0768204	1.29176	2.04369	female	stage ii	155.867	0	67.5342	0.145206	0.439199	1.62479
TCGA-KL-8326	KICH	13	37	8	0.498507	21.1943	0	0.455397	0.380836	male	stage iii	110.733	0	69.2247	0.0808944	0.144911	0.416451
TCGA-KL-8329	KICH	9	68	4	0.702401	24.1019	0.359968	5.19526	2.28335	female	stage i	91.7333	0	57.4575	0.971347	0.66677	3.44421
TCGA-KL-8332	KICH	15	55	4	1.7453	19.1796	0.104751	1.39613	1.70012	male	stage i	86.0667	0	55.1452	0.216001	0.347207	1.54064
TCGA-KL-8336	KICH	34	50	7	0.579238	21.2657	0.297722	5.16274	1.81551	female	stage iv	30.6667	1	51.5644	0.217063	0.457281	3.06154
TCGA-KL-8339	KICH	14	51	7	0.374339	19.697	0.113163	2.96135	1.37205	male	stage iv	28.5	1	67.2466	0.145453	0.361628	2.01571
TCGA-KN-8419	KICH	13	38	3	0.815301	19.8004	0.285702	0.962197	0.975059	male	stage ii	23.8	0	43.2027	0.137463	0.295329	0.968607
TCGA-KN-8423	KICH	28	56	5	1.39134	23.6532	0.12113	1.96205	1.18737	male	stage i	26.2667	0	44.7534	0.315964	0.322824	1.52633
TCGA-KN-8424	KICH	14	72	4	1.00633	21.2728	0.33297	5.78941	3.48045	female	stage i	66.1	0	42.1479	0.273966	0.726553	4.48884
TCGA-KN-8425	KICH	12	45	5	1.1434	22.4654	0.186067	3.26195	1.66468	male	stage i	105.967	0	53.9507	0.400215	0.376659	2.33026
TCGA-KN-8426	KICH	17	61	5	0.640097	16.9757	0.340866	3.30986	2.78318	male	stage iv	3.6	0	50.2603	0.148053	0.734148	3.03512
TCGA-KN-8427	KICH	32	103	8	4.95974	35.7737	0.766559	4.8553	2.15262	male	stage iv	1	0	54.3945	1.15657	0.548083	3.23289
TCGA-KN-8428	KICH	13	1030	5	1.12792	24.1886	0.569802	1.59236	1.37206	male	stage ii	53	1	71.9233	0.580132	0.44191	1.47811
TCGA-KN-8429	KICH	10	49	5	0.755648	20.2616	0.246313	4.93365	2.8587	female	stage iii	88.3333	0	38.0904	0.583345	1.06179	3.7555
TCGA-KN-8430	KICH	29	37	8	1.38775	18.2545	0.517694	4.80796	2.74781	male	stage i	0	0	75.2521	0.595637	0.690554	3.63475
TCGA-KN-8431	KICH	54	36	9	0.961574	13.2972	0.0835607	2.66749	1.76601	female	stage ii	19.6	0	35.7342	0.157946	0.365214	2.17044
TCGA-KN-8432	KICH	27	62	5	0.88199	47.3397	0.118333	4.42109	4.82738	female	stage ii	2.53333	0	86.5507	0.0805221	1.93133	4.61977
TCGA-KN-8433	KICH	6	69	4	2.54204	17.7485	0.293178	1.81143	2.09869	female	stage iii	11.3667	0	46.8712	0.332499	0.549718	1.94978
TCGA-KN-8434	KICH	16	56	8	1.49328	21.1214	0.119362	3.65162	2.69485	female	stage ii	59.9	0	65.5726	0.609171	0.672482	3.13697
TCGA-KN-8435	KICH	46	5	7	1.14131	26.1623	0.00717837	0.305539	0.269486	male	stage ii	116.6	0	59.9753	0.0325645	0.116203	0.286947
TCGA-KN-8436	KICH	15	136	6	1.75394	20.9318	0.0210831	4.52011	1.12567	male	stage ii	42.9333	0	63.0055	0.183316	0.764599	2.2557
TCGA-KN-8437	KICH	26	21	7	1.5761	26.693	0.0544354	0.659695	1.14668	female	stage i	102.267	0	42.3973	0.100322	0.162596	0.869746
TCGA-KO-8403	KICH	32	47	9	1.12568	15.5066	0.278153	4.05603	1.70723	male	stage i	106.933	0	49.7836	0.16524	0.289905	2.63146
TCGA-CV-6933	HNSC	80	74	20	1.51581	39.1397	0.401494	1.20446	1.48477	male	stage iii	91.3667	1	53.474	0.237866	4.14535	1.33729
TCGA-CV-6934	HNSC	54	89	26	3.62251	40.4418	1.79162	19.7503	9.43479	female	stage iva	2.16667	1	66.2466	3.47578	3.44515	13.6506
TCGA-CV-6935	HNSC	75	223	25	1.02226	31.8251	0.622474	0.605128	1.58098	male	stage iva	9.83333	1	67.9425	0.1961	0.242961	0.978109
TCGA-CV-6936	HNSC	62	207	26	1.53366	118.333	1.86738	7.55238	6.58065	male	stage iva	5.53333	1	68.5479	2.10323	1.77137	7.04979
TCGA-CV-6938	HNSC	31	52	9	2.37015	69.0246	3.13837	29.8572	12.3725	male	stage ii	4.8	1	87.1918	2.79776	4.60129	19.22
TCGA-CV-6939	HNSC	64	19	20	1.08589	53.8317	1.93936	16.2271	6.03937	male	stage iva	22.2	1	60.1288	2.19947	1.81316	9.89957
TCGA-CV-6943	HNSC	59	45	15	3.35631	64.5798	5.11716	32.6487	18.7956	male	stage iii	20.0667	1	74.8219	10.2605	6.1247	24.772
TCGA-CV-6955	HNSC	37	83	13	0.601908	35.4306	0.761305	9.48118	5.91369	female	stage ii	11.1333	1	74.6877	0.873005	1.38584	7.48791
TCGA-CV-6956	HNSC	28	104	13	1.54711	40.8587	0.0551609	0.173915	0.214752	male	stage iii	7.23333	1	67.726	0.020853	0.500095	0.193258
TCGA-CV-6959	HNSC	68	31	19	1.79118	44.9337	0.923374	5.32482	4.5176	male	stage iii	8.53333	1	48.4356	0.52023	1.33359	4.90463
TCGA-CV-6960	HNSC	42	140	18	4.64967	38.7846	0.288751	0.0539049	0.50714	male	stage iii	28.7333	1	49.8466	0	1.44034	0.16534
TCGA-CV-6961	HNSC	94	455	21	1.16488	42.5454	0.575587	2.58089	2.26956	male	stage ii	2.53333	1	61.7315	1.3302	1.41574	2.42022
TCGA-CV-6962	HNSC	47	177	15	1.92318	36.5396	0.148599	1.07483	1.39284	male	stage iva	4.2	1	66.0356	0.128876	0.206329	1.22354
TCGA-CV-7091	HNSC	55	82	10	1.19091	43.398	0.816622	3.32202	4.90745	male	stage i	112.7	0	54.6247	0.855509	0.852491	4.03766
TCGA-CV-7097	HNSC	79	40	21	3.32062	57.746	1.20974	25.2081	10.8446	male	stage ii	12.8333	1	53.1014	0.274398	8.60081	16.534
TCGA-CV-7101	HNSC	39	196	14	0.841738	52.1141	0.966181	6.68126	5.12073	male	stage ii	5.33333	1	80.9589	0.48803	1.20173	5.84918
TCGA-CV-7103	HNSC	43	18	17	1.55064	33.8013	0.326699	0.450642	0.7268	male	stage iva	53.0333	1	49.9151	0.108067	0.728401	0.5723
TCGA-CV-7177	HNSC	33	45	13	1.60492	42.5605	0.317283	0.945985	1.08179	female	stage ii	22.1	1	82.6849	0.109516	0.557495	1.01161
TCGA-CV-7178	HNSC	58	159	24	1.6893	97.1708	1.42389	10.9164	6.13653	female	stage iva	72.2	1	64.1918	2.04211	2.07269	8.18465
TCGA-CV-7183	HNSC	40	62	8	2.11707	21.6851	0.100349	0.316388	1.89758	male	stage ii	132.7	0	53.0356	0.227616	0.121991	0.774835
TCGA-CV-7235	HNSC	20	80	13	2.94183	127.13	1.66701	32.2502	9.93949	male	stage ii	78.2333	0	67.9452	1.71451	2.55948	17.9039
TCGA-CV-7238	HNSC	50	72	12	2.40697	46.6706	2.0068	13.7902	4.75819	female	stage ii	90.9	0	69.7836	1.91659	1.73075	8.10038
TCGA-CV-7242	HNSC	40	183	18	0.997511	45.2912	2.56195	21.4481	12.9191	female	stage ii	36.5	0	60.6466	2.58182	11.0615	16.6461
TCGA-CV-7245	HNSC	38	300	18	0.52248	38.742	0.341058	3.1573	3.37198	male	stage iva	26.5667	0	62.0438	0.304503	5.30988	3.26287
TCGA-CV-7250	HNSC	15	120	15	2.30593	61.0193	1.10072	4.84349	4.09631	male	stage iva	96.6667	1	64.3534	0.65131	1.0541	4.45426
TCGA-CV-7252	HNSC	27	254	12	2.30567	47.3282	0.476811	10.055	4.04955	female	stage iva	5.03333	1	62.8329	0.239353	0.98549	6.38108
TCGA-CV-7255	HNSC	48	73	23	3.83384	65.3981	0.0420307	3.08103	0.894138	female	stage iva	2.13333	1	32.6877	0.011917	0.563693	1.65978
TCGA-CV-7261	HNSC	48	126	18	1.27876	51.1199	0.473791	1.46133	1.92475	male	stage iva	50.4	0	57.5123	0.362118	3.39454	1.67711
TCGA-CV-7406	HNSC	67	83	17	0.643769	57.3944	0.101149	0.478365	1.44658	male	stage ii	58.2667	1	50	0.155685	0.936834	0.831862
TCGA-CV-7416	HNSC	89	74	17	2.41593	54.1933	0.164534	2.0426	3.62604	female	stage iva	25.4333	1	29.9616	0.0544254	0.298967	2.72149
TCGA-CV-7423	HNSC	56	15	8	0.85002	51.6471	0.0349456	0.31401	0.390657	male	stage ii	101.967	1	65.9479	0.047559	0.397041	0.350243
TCGA-CV-7424	HNSC	30	80	16	1.52674	45.404	1.71793	17.3608	5.86824	male	stage iva	15.1	1	67.8767	1.38613	41.874	10.0934
TCGA-CV-7425	HNSC	36	131	11	2.78613	61.9289	1.95003	12.6999	6.27005	female	stage iii	57.2667	1	77.7205	0.875414	1.28946	8.9235
TCGA-CV-7432	HNSC	35	123	13	0.542137	39.5424	0.161854	1.49612	1.81059	male	stage ii	85.6667	1	79.1096	0.0500622	0.213044	1.64586
TCGA-CV-7434	HNSC	28	47	13	3.19835	68.6569	1.2485	11.4176	5.53008	male	stage iva	7.26667	1	64.2877	0.391146	1.48818	7.94609
TCGA-CV-7437	HNSC	48	95	15	0.855953	51.8151	0.247185	2.53286	0.948589	male	stage ii	16.8667	1	77.3178	0.0560675	0.19294	1.55005
TCGA-CV-7438	HNSC	77	84	17	6.09385	53.1472	0.675698	3.61501	2.55781	female	stage i	6.46667	1	87.7288	0.364003	1.53939	3.0408
TCGA-CV-7440	HNSC	42	93	20	1.04248	53.6708	0.235106	2.33497	3.45204	male	stage ii	22.5	1	38.3342	0.106656	0.689759	2.83908
TCGA-HD-8635	HNSC	56	223	10	4.5373	46.5415	0.66047	11.0161	4.55558	female	stage iii	23.1667	0	61.2055	0.802556	1.4119	7.08413
TCGA-HD-A6I0	HNSC	12	73	5	1.45725	17.9122	1.34198	12.5233	5.83767	male	stage iva	7	0	56.1397	0.910463	5.73191	8.55026
TCGA-CH-5761	PRAD	59	80	23	2.36765	57.4796	0.120979	0.357593	0.378478	male	not reported	0.933333	0	61.4603	0.27441	0.13149	0.367887
TCGA-CH-5767	PRAD	36	84	10	4.22041	31.1241	0.148426	0.568248	0.34789	male	not reported	15.2667	0	66.5397	0.144286	0.0679886	0.444621
TCGA-CH-5768	PRAD	96	100	29	4.99504	43.0102	0.145759	1.27528	0.601921	male	not reported	24.3667	0	72.5479	0.628172	0.284765	0.876138
TCGA-CH-5769	PRAD	71	121	15	3.75494	36.9212	0.17247	2.28839	1.12709	male	not reported	2.06667	0	48.7863	0.445537	0.286413	1.60599
TCGA-EJ-7115	PRAD	61	12	16	5.50995	38.761	0.216127	1.51427	0.901526	male	not reported	89.5667	0	65.7151	0.617325	0.239784	1.1684
TCGA-EJ-7123	PRAD	60	57	13	4.36907	39.7788	0.156426	0.887746	0.485458	male	not reported	85.7333	0	59.5644	0.255465	0.187168	0.656478
TCGA-EJ-7125	PRAD	25	65	12	2.9582	39.4005	0.271108	1.86119	0.85362	male	not reported	95	0	45	0.396734	0.203759	1.26046
TCGA-EJ-7314	PRAD	70	46	21	4.76882	46.5012	0.178835	1.12769	1.3241	male	not reported	38.3333	0	62.3726	0.743675	0.286505	1.22195
TCGA-EJ-7315	PRAD	50	28	21	2.4749	39.1111	1.42771	6.26979	2.94046	male	not reported	33.6	0	68.9151	1.90111	0.810047	4.29373
TCGA-EJ-7317	PRAD	44	53	14	4.02703	33.1907	0.0462543	0.437502	0.456623	male	not reported	25.7	0	71.4082	0.253547	0.0782421	0.44696
TCGA-EJ-7321	PRAD	34	25	13	3.69494	45.5128	0.380826	3.55816	1.47229	male	not reported	27.4667	0	57.8301	1.32731	0.366966	2.28881
TCGA-EJ-7327	PRAD	27	6	12	4.64354	57.5586	0.263175	1.7393	0.895109	male	not reported	30.7667	0	61.5753	0.757661	0.270214	1.24774
TCGA-EJ-7328	PRAD	54	26	14	3.02079	38.9305	1.94105	7.35616	3.65795	male	not reported	28.0667	0	70.5644	1.71983	0.981552	5.18734
TCGA-EJ-7330	PRAD	73	78	23	3.97411	51.1463	0.272979	1.91995	1.38976	male	not reported	6.36667	0	68.6301	0.666812	0.396035	1.63349
TCGA-EJ-7331	PRAD	12	55	14	4.68761	51.067	0.392933	0.94517	1.45817	male	not reported	24.7333	0	64.2685	0.39185	0.294667	1.17398
TCGA-EJ-7781	PRAD	42	43	14	5.55776	48.9852	0.210342	1.81803	1.07103	male	not reported	35.7667	0	65.5808	0.666305	0.405956	1.39541
TCGA-EJ-7782	PRAD	77	503	19	3.49639	54.0729	0.196131	1.2754	0.455807	male	not reported	38.9	0	71.137	0.111218	0.171931	0.762454
TCGA-EJ-7783	PRAD	62	29	19	4.41908	54.8473	0.898466	1.45282	2.04473	male	not reported	26.2333	0	70.137	0.779211	0.677291	1.72355
TCGA-EJ-7784	PRAD	36	44	14	5.80751	57.6896	0.384731	1.88817	0.884164	male	not reported	26.0333	0	63.5151	0.518658	0.303613	1.29207
TCGA-EJ-7785	PRAD	55	18	21	4.13692	51.5573	0.57307	2.86079	1.93891	male	not reported	39.2333	0	54.6274	1.96424	0.414936	2.35517
TCGA-EJ-7786	PRAD	46	37	17	4.38942	38.3391	0.484362	1.68108	1.00369	male	not reported	36.5333	0	62.4466	0.283523	0.289541	1.29895
TCGA-EJ-7789	PRAD	33	37	7	7.43139	37.6109	0.0694532	0.841693	0.506989	male	not reported	36.8333	0	66.0466	0.137844	0.100301	0.653245
TCGA-EJ-7792	PRAD	47	18	17	4.68779	39.9261	0.731601	4.04234	2.04857	male	not reported	46.5333	0	53.2986	0.51755	0.416498	2.87768
TCGA-EJ-7793	PRAD	62	12	15	4.57275	38.8455	0.100729	0.615322	0.735294	male	not reported	3.8	0	49.2658	0.733032	0.256559	0.672638
TCGA-EJ-7794	PRAD	49	18	15	4.55569	44.7147	0.249773	1.73713	1.52603	male	not reported	43.5333	0	67.063	0.49156	0.335219	1.62817
TCGA-EJ-7797	PRAD	31	68	10	3.21126	39.4073	0.340031	1.58984	0.896147	male	not reported	32.7667	0	53.7425	1.0605	0.321381	1.19362
TCGA-EJ-A8FO	PRAD	51	18	19	3.07652	35.3454	0.248785	0.941266	0.920139	male	not reported	9.4	0	51.7123	0.498469	0.238091	0.930642
TCGA-G9-6333	PRAD	36	17	14	3.51865	35.6916	0.408141	2.73145	1.23991	male	not reported	82.1667	0	66.4356	0.462881	0.325703	1.84031
TCGA-G9-6342	PRAD	24	37	10	2.82375	40.6822	0.441835	1.23136	1.09923	male	not reported	56.5333	0	61.5671	0.876915	0.236317	1.16342
TCGA-G9-6348	PRAD	38	37	14	2.76105	32.2098	0.705588	3.22779	1.6889	male	not reported	50.5	0	68.3178	1.29382	0.551256	2.33483
TCGA-G9-6351	PRAD	70	18	17	2.846	31.2676	0.206121	1.40999	0.945763	male	not reported	68.2667	0	51.2959	1.17718	0.278851	1.15478
TCGA-G9-6356	PRAD	44	19	17	3.43457	41.8947	0.680696	4.23679	2.64355	male	not reported	47.8	0	60.3014	2.02315	0.994733	3.34666
TCGA-G9-6362	PRAD	15	29	6	1.86446	25.8413	0.0957488	1.78615	0.798789	male	not reported	48.1	0	57.9425	0.711872	0.206748	1.19447
TCGA-G9-6363	PRAD	15	38	3	1.06049	32.8342	0.42206	2.74457	0.492947	male	not reported	45.9333	0	64.3288	0.7898	0.243258	1.16315
TCGA-G9-6365	PRAD	47	34	18	2.42403	31.1299	0.334309	3.86852	1.40043	male	not reported	45.4333	0	71.8	1.06484	0.431659	2.32757
TCGA-G9-6384	PRAD	82	9	26	4.87668	47.3875	0.583911	2.31125	1.4455	male	not reported	25.5	0	53.7534	1.46121	0.415043	1.82782
TCGA-G9-6496	PRAD	38	29	9	4.15973	16.7996	0.142243	1.45754	0.682335	male	not reported	57.5333	0	61.9233	0.255425	0.258188	0.997263
TCGA-G9-6499	PRAD	26	35	8	2.13747	28.384	0.401134	1.10376	1.04653	male	not reported	51.4333	0	66.8164	0.703079	0.43329	1.07476
TCGA-HC-7211	PRAD	79	34	29	5.36388	56.6341	0.15937	0.708486	0.760502	male	not reported	40.7	0	62.3781	0.253042	0.148626	0.734034
TCGA-HC-7737	PRAD	54	34	17	2.60923	37.7874	1.09753	4.38315	2.48235	male	not reported	36.3333	0	55.1288	1.34616	0.721667	3.29856
TCGA-HC-7738	PRAD	41	105	17	4.13334	33.2552	0.250806	1.20134	0.659897	male	not reported	32.1333	0	58.0685	0.386552	0.192854	0.890372
TCGA-HC-7740	PRAD	117	55	24	5.08694	41.2569	0.393946	2.19431	1.7528	male	not reported	23.9	0	59.9534	1.03256	0.447504	1.96117
TCGA-HC-7742	PRAD	67	41	18	4.18379	33.7527	0.192297	1.38309	0.868967	male	not reported	31.2667	0	58.4192	0.517959	0.306938	1.0963
TCGA-HC-7745	PRAD	40	28	14	3.79254	34.7193	0.814311	5.99802	2.12392	male	not reported	24.0333	0	65.9671	1.19952	0.758671	3.56922
TCGA-HC-7747	PRAD	49	58	22	3.61015	38.8466	0.75234	4.38402	2.27894	male	not reported	24.9333	0	52.5699	1.76743	0.553756	3.16084
TCGA-HC-7752	PRAD	2	59	3	2.57534	14.4329	0.317393	1.22228	0.423658	male	not reported	26.0667	0	61.2767	0.174838	0.13885	0.719603
TCGA-HC-7819	PRAD	21	23	12	3.75278	41.5132	0.194688	0.882373	0.480489	male	not reported	18.1	0	53.8712	0.229999	0.157902	0.65113
TCGA-HC-8258	PRAD	68	27	24	5.10905	41.8645	0.528141	1.8656	1.82769	male	not reported	28.2333	0	56.7205	0.74687	0.356728	1.84655
TCGA-HC-8259	PRAD	46	50	14	4.67105	35.786	0.153323	0.690581	0.347185	male	not reported	30.8	0	50.1616	1.33313	0.144418	0.489652
TCGA-HC-8260	PRAD	56	23	18	3.79942	38.7514	0.401992	3.06116	1.27324	male	not reported	22.8667	0	43.5178	0.734087	0.650051	1.97423
TCGA-HC-8262	PRAD	64	41	22	3.11127	41.8449	0.537218	1.08886	0.715917	male	not reported	22.6333	0	57.3863	2.49247	0.249742	0.882911
TCGA-J4-A83J	PRAD	85	49	18	3.26721	31.4251	0.716619	3.66108	1.66805	male	not reported	23.2	0	68.3836	0.652192	0.338482	2.47121
TCGA-38-4625	LUAD	44	394	21	0.849587	63.3296	0.970731	7.99962	6.86337	female	stage ib	99.1	0	66.4137	1.1945	1.40819	7.40975
TCGA-38-4626	LUAD	85	276	23	3.67862	42.7124	0.803488	5.52341	4.90464	female	not reported	122.467	0	57.2685	1.00586	1.12719	5.20484
TCGA-38-4627	LUAD	40	32	19	3.49578	31.4411	0.754477	11.6549	2.75888	female	stage iia	38.2333	1	64.411	1.0236	0.498901	5.67048
TCGA-38-4632	LUAD	30	502	12	0.689805	30.7308	6.16557	7.6116	4.00804	male	stage iv	45.2333	1	42.2411	2.45191	1.24161	5.52337
TCGA-44-2655	LUAD	37	45	23	1.5339	54.8378	0.76691	5.96211	1.85366	female	stage ia	44.1333	0	65.3534	0.559987	0.711627	3.32441
TCGA-44-2657	LUAD	8	225	11	2.93403	45.1185	9.00464	34.5298	25.2842	female	stage ib	45.0333	0	74.789	8.64121	4.23904	29.5476
TCGA-44-2661	LUAD	33	121	16	1.35258	29.4187	2.45198	48.1818	15.3833	female	stage ia	38.6333	0	69.3507	6.48519	2.4646	27.2249
TCGA-44-2662	LUAD	27	256	19	1.5064	43.8348	0.824239	5.3998	2.67723	male	stage ib	42.6667	0	65.7918	0.42142	0.700746	3.80217
TCGA-44-2665	LUAD	65	46	17	2.52149	55.1912	0.800055	4.52053	2.21312	female	stage iib	43.3667	0	55.7507	0.496659	0.458994	3.16299
TCGA-44-2668	LUAD	47	224	26	1.84268	81.0038	2.97138	11.3708	14.1164	male	stage ib	25.3667	1	51.6603	2.61103	2.6143	12.6694
TCGA-44-3396	LUAD	56	167	26	2.26178	36.6898	3.27491	17.9215	6.37773	female	stage iiia	37.6667	0	74.1726	3.35192	2.15543	10.6911
TCGA-44-5645	LUAD	39	20	11	2.75366	63.1898	1.66323	8.98588	3.23456	female	stage ia	28.4	0	61.5644	1.07432	0.49407	5.39123
TCGA-44-6145	LUAD	49	234	16	2.2043	84.4703	6.47005	32.6365	17.4187	female	stage ia	19.8333	0	62.3151	5.14288	4.69619	23.8429
TCGA-44-6146	LUAD	31	14	14	2.0465	41.4586	0.128012	2.52974	2.10538	male	stage iib	24.2667	0	64.0493	0.477023	0.415671	2.30782
TCGA-44-6147	LUAD	60	144	15	4.41671	103.222	1.91422	4.19847	3.7725	female	stage ia	28.1667	0	67.4822	1.30572	0.687579	3.97979
TCGA-44-6148	LUAD	22	6	9	1.16366	42.4526	0.575076	3.05967	3.05847	male	stage ia	23.4667	0	60.6521	7.02479	0.56017	3.05907
TCGA-44-6776	LUAD	34	228	12	1.92301	47.251	0.364299	2.06746	2.04233	female	stage ia	87.2	0	60.6849	0.710633	0.741659	2.05485
TCGA-44-6777	LUAD	54	219	18	5.12543	62.0664	1.4279	8.73482	4.02256	female	stage ib	32.9	1	85.5726	0.809704	0.892585	5.92759
TCGA-44-6778	LUAD	12	531	11	4.92813	85.1203	4.25428	48.0793	12.0549	male	stage ia	62.1333	0	59.5205	3.67688	3.98293	24.0747
TCGA-49-4490	LUAD	40	86	17	2.60863	35.5132	1.02665	3.57979	3.60015	female	stage iiia	12.8333	1	45.5726	0.966998	0.453563	3.58996
TCGA-49-4512	LUAD	20	37	11	2.43025	56.1229	0.388455	2.78971	0.840182	female	stage iiia	30.1667	1	69.8685	0.228436	0.214648	1.53097
TCGA-49-6742	LUAD	95	263	17	1.0549	87.1144	0.436403	3.16699	1.85802	male	stage iia	16.2667	1	70.7918	0.699733	0.570286	2.42576
TCGA-49-6743	LUAD	66	429	21	2.51197	83.5807	1.06094	7.86452	5.17133	female	stage iiia	54.0333	0	81.663	1.13563	1.26873	6.3773
TCGA-49-6744	LUAD	39	238	16	3.36287	68.8669	3.07725	19.5869	8.68619	female	stage iia	56.1	0	64.3397	3.42743	2.49523	13.0436
TCGA-49-6745	LUAD	13	160	10	1.67632	52.8172	2.29931	15.1058	6.69562	male	stage iiia	17.4	0	82.5562	2.42318	2.11255	10.057
TCGA-49-6761	LUAD	58	164	17	0.966254	78.6713	4.37154	17.9777	12.6851	female	stage iiia	11.8	0	68.0795	1.40942	2.95568	15.1013
TCGA-50-5930	LUAD	23	396	11	3.06818	64.294	1.92867	8.80888	6.63436	male	stage iiia	9.4	1	47.2274	2.24727	1.76731	7.64469
TCGA-50-5931	LUAD	36	127	19	1.15945	78.7455	0.196616	1.22874	1.08961	female	stage ib	14.4667	1	75.9808	2.93067	18.3635	1.15709
TCGA-50-5932	LUAD	72	112	23	0.890571	91.118	0.194124	2.29518	1.92866	male	stage iib	41.1667	1	75.2164	0.240174	0.416848	2.10395
TCGA-50-5933	LUAD	52	292	18	4.83653	68.1465	9.8386	6.14126	3.43541	male	stage iiib	79.7667	1	72.2658	0.769528	0.858533	4.59323
TCGA-50-5935	LUAD	46	78	18	1.52148	103.105	0.870878	9.16731	3.41002	female	stage ia	21.7667	1	86.6027	1.11512	1.06142	5.59113
TCGA-50-5936	LUAD	28	40	11	1.97886	57.9105	1.25185	3.0002	2.75203	male	stage iiia	8.56667	1	58.1863	0.402902	0.399394	2.87344
TCGA-50-5939	LUAD	34	59	13	4.23149	60.0742	1.73001	5.57517	3.25693	male	stage ib	15.3333	1	85.5781	0.520895	0.686717	4.26121
TCGA-50-6595	LUAD	11	138	8	2.72332	58.4008	1.29116	15.2658	10.0998	female	stage iiia	6.3	1	74.5123	1.16517	2.54102	12.417
TCGA-55-6968	LUAD	34	641	17	1.61355	77.4562	2.99652	31.1907	11.5902	male	stage iv	43.1	1	61.2164	2.40653	2.38536	19.0134
TCGA-55-6970	LUAD	79	243	28	3.46703	109.67	1.86184	9.77041	4.39092	female	stage iiia	15.4667	1	67.8712	1.31566	1.19824	6.54989
TCGA-55-6971	LUAD	35	93	14	2.26958	93.9041	6.81678	41.4062	18.3177	female	stage ib	46.6667	0	59.5452	4.45942	5.32638	27.5403
TCGA-55-6972	LUAD	61	196	16	0.426855	34.2058	0.10108	2.91604	3.77783	male	stage ib	54.4	1	72.9452	0.366839	0.633821	3.31908
TCGA-55-6975	LUAD	58	66	19	6.05687	62.5177	0.535317	5.8927	2.30995	male	stage iib	3.93333	1	0	0.795529	0.784459	3.68943
TCGA-55-6978	LUAD	42	29	15	5.18645	65.4793	5.70341	63.7434	21.0291	male	stage iia	5.86667	1	0	7.67956	9.00182	36.6124
TCGA-55-6979	LUAD	25	96	10	2.06016	49.4898	8.94391	20.5084	10.5206	female	stage iib	7.9	1	59.6712	4.50218	3.07227	14.6888
TCGA-55-6980	LUAD	36	21	10	2.68127	45.0602	1.44344	7.21531	3.82598	male	stage ia	70.3	0	0	1.09826	0.872424	5.25411
TCGA-55-6981	LUAD	29	108	15	1.96497	42.9032	1.07379	1.11366	1.54017	female	stage iiia	45.9667	1	53.4164	0.192285	0.220927	1.30966
TCGA-55-6982	LUAD	62	204	13	3.44499	44.1996	1.64528	4.98471	5.14717	female	stage iib	33.1667	1	0	1.14678	0.581604	5.06529
TCGA-55-6983	LUAD	90	109	30	1.93279	58.5973	2.24878	17.013	6.19212	male	stage iib	94.1	0	0	2.23745	1.68087	10.2638
TCGA-55-6984	LUAD	40	36	13	0.88163	45.6756	0.813597	2.68616	1.99782	female	stage iib	25.3333	1	0	0.400424	0.389894	2.31656
TCGA-55-6985	LUAD	65	245	11	2.1708	55.3393	2.73137	18.2514	10.7276	female	stage ib	41.1	0	58.5781	1.79249	2.99142	13.9926
TCGA-55-6986	LUAD	22	25	9	1.66868	35.0981	0.727902	4.60167	2.73885	female	stage ib	108.7	0	0	0.606511	0.610916	3.55011
TCGA-73-4676	LUAD	54	75	18	0.872868	72.6032	0.492936	2.35774	2.33656	male	stage iia	9.36667	1	45.8795	0.991041	0.755865	2.34712
TCGA-91-6828	LUAD	55	179	18	2.47304	75.6218	3.01066	12.2633	8.32898	male	stage ia	10.7667	0	70.8767	2.0707	1.63887	10.1065
TCGA-91-6829	LUAD	68	294	17	6.49588	92.5735	0.479421	5.47477	5.32628	male	stage ib	41.9333	1	79.0164	1.0344	0.700271	5.40001
TCGA-91-6831	LUAD	74	266	19	6.05524	66.3822	0.799169	7.95879	8.74416	male	stage ib	10.3333	0	66.9479	5.92616	0.896045	8.34224
TCGA-91-6835	LUAD	60	69	23	2.83911	153.356	4.25901	27.8022	9.82639	female	stage ia	2.63333	0	81.8822	7.90181	4.08559	16.5286
TCGA-91-6847	LUAD	41	56	19	4.33963	60.3728	0.916412	6.81585	2.11713	female	stage ib	28.0667	0	62.6356	0.204311	0.932525	3.79869
TCGA-91-6849	LUAD	25	90	14	1.69727	46.4247	0.965389	7.26773	5.57192	female	stage iiia	1.16667	0	75.8247	1.31831	1.9523	6.36358
TCGA-BL-A13J	BLCA	30	67	13	6.94873	60.9898	0.302477	0.715253	1.13554	male	stage iv	2.7	1	65.5534	0.37735	0.296922	0.901221
TCGA-BT-A20N	BLCA	43	311	11	1.41001	61.2977	0.0875374	0.827982	0.813745	male	stage iii	26.5	1	72.4822	0.0709128	0.133853	0.820833
TCGA-BT-A20Q	BLCA	62	70	16	2.27228	44.1594	1.66744	5.95065	2.65412	male	stage iv	19.7667	1	73.3644	1.70545	0.586913	3.97413
TCGA-BT-A20R	BLCA	69	392	20	1.8437	33.335	0.176579	1.87897	3.41027	female	stage iv	5.13333	1	79.4164	0.390511	0.653383	2.53136
TCGA-BT-A20U	BLCA	13	83	8	2.11697	49.3786	0.390237	2.59087	1.55265	female	stage iii	15.1667	1	70.5781	0.663863	0.355283	2.00567
TCGA-BT-A20W	BLCA	28	115	15	3.74245	42.1523	0.834745	5.62557	2.79716	male	stage ii	8.46667	1	71.4466	1.18338	0.703907	3.96682
TCGA-BT-A2LA	BLCA	40	133	24	1.76657	48.8658	0.0667721	0.22105	0.434498	male	stage iii	17.4	0	54.8822	2.18095	0.790126	0.309912
TCGA-BT-A2LB	BLCA	91	442	23	1.16436	70.2701	0.982548	3.22392	3.08815	female	stage iii	16.4	1	73.5507	0.889735	0.915907	3.15531
TCGA-CU-A0YN	BLCA	29	116	14	2.62017	37.3109	0.859314	2.8841	3.39172	male	stage iii	13.1	1	60.074	1.12127	1.25798	3.12763
TCGA-CU-A0YR	BLCA	57	145	15	1.16712	43.6892	0.810858	6.69739	5.36406	male	stage iv	15.3333	1	84.0384	0.543995	0.79661	5.99376
TCGA-GC-A3BM	BLCA	31	18	16	0.813218	49.71	0.473309	1.71174	0.627131	male	stage ii	21.7	1	70.1616	1.45249	0.286456	1.03609
TCGA-GC-A3WC	BLCA	53	53	17	2.40715	89.6809	4.4531	18.4336	8.91268	female	stage iii	18	0	80.2603	2.35912	29.0567	12.8177
TCGA-GC-A6I3	BLCA	27	166	13	1.06591	33.6101	3.41232	16.7423	5.16039	female	stage iv	14.1	0	90.0603	2.73943	1.26858	9.295
TCGA-GD-A2C5	BLCA	14	297	13	2.91077	42.0912	0.101489	0.919945	0.479782	female	stage iv	27.0667	0	53.4192	0.095917	0.0948198	0.664359
TCGA-GD-A3OP	BLCA	56	422	18	4.37813	47.6041	0.477224	4.00688	1.5925	female	stage iv	2.13333	0	84.811	1.55309	0.427945	2.52606
TCGA-GD-A3OQ	BLCA	37	94	16	1.00154	43.4954	0.126116	0.9775	0.77156	male	stage iv	3.16667	0	48.4438	0.158923	0.168337	0.868447
TCGA-K4-A3WV	BLCA	45	37	23	1.1525	49.7929	0.143639	0.21835	0.393732	female	stage ii	21.5333	0	77.9288	0.17454	0.189507	0.293209
TCGA-K4-A54R	BLCA	52	353	15	2.21025	49.5569	3.03083	23.2471	21.5665	male	stage ii	28.0667	0	59.1808	1.70422	3.70945	22.391
TCGA-K4-A5RI	BLCA	65	90	13	1.14737	34.9294	0.179871	18.737	4.73868	female	stage iii	11.8667	1	67.4356	0.354307	1.65352	9.42277
