# Supplementary material for: Systematically Characterizing A-to-I RNA Editing Neoantigens in Cancer
Source: Front Oncol. 2020 Dec 10;10:593989. doi: 10.3389/fonc.2020.593989 (PMC7758481; doi:10.3389/fonc.2020.593989)
Supplement: Supplementary file 5 [file DataSheet_5.xlsx]

## Sheet: Table S5A
Table S5A. Wilcoxon rank sum test results of overall RNA editing neoantigen burden between BRCA and cancer types
Group	P.value	Significance
BRCA-BLCA	0.0001146	**
BRCA-HNSC	7.766e-06	**
BRCA-KICH	2.094e-11	**
BRCA-KIRC	7.362e-11	**
BRCA-KIRP	1.707e-12	**
BRCA-LIHC	2.2e-16	**
BRCA-LUAD	2.485e-08	**
BRCA-LUSC	1.641e-06	**
BRCA-PRAD	8.51e-06	**
BRCA-STAD	3.52e-06	**
BRCA-THCA	5.027e-10	**
* denoted significant differential (p<0.1)
* denoted significant differential (p<0.05)

## Sheet: Table S5B
Table S5B. Wilcoxon rank sum test results of ADAR1 expression between BRCA and cancer types
Group	P.value	Significance
BRCA-BLCA	5.042e-06	**
BRCA-HNSC	4.938e-08	**
BRCA-KICH	2.2e-16	**
BRCA-KIRC	2.2e-16	**
BRCA-KIRP	1.205e-13	**
BRCA-LIHC	3.163e-15	**
BRCA-LUAD	0.001564	**
BRCA-LUSC	1.181e-05	**
BRCA-PRAD	2.2e-16	**
BRCA-STAD	3.479e-06	**
BRCA-THCA	2.2e-16	**
* denoted significant differential (p<0.1)
* denoted significant differential (p<0.05)
