# Supplementary material for: Systematically Characterizing A-to-I RNA Editing Neoantigens in Cancer
Source: Front Oncol. 2020 Dec 10;10:593989. doi: 10.3389/fonc.2020.593989 (PMC7758481; doi:10.3389/fonc.2020.593989)
Supplement: Supplementary file 7 [file DataSheet_7.xlsx]

## Sheet: Table S7A
Table S7A. Correlations between RE neoantigen load and somatic neoantigen load, expression of CD8A, GZMA, PDCD1 and clinical covariates in 12 cancer types.
Biomarker	Cancer_type	Correlation	P_ajusted(BH)	log_pvalue
SNV_burden	BRCA	0.0146424	0.8845	0.0533022
GZMA	BRCA	-0.0777607	0.49455	0.30579
PRF1	BRCA	-0.0792825	0.49455	0.30579
PD1	BRCA	-0.0859996	0.49455	0.30579
Age	BRCA	0.305438	0.017064	1.76792
CTL	BRCA	-0.103532	0.49455	0.30579
CYT	BRCA	-0.0816947	0.49455	0.30579
ADAR1	BRCA	0.191188	0.204615	0.689063
ADAR2	BRCA	-0.0933074	0.49455	0.30579
SNV_burden	BLCA	0.443633	0.464657	0.332867
GZMA	BLCA	0.221821	0.464657	0.332867
PRF1	BLCA	0.240458	0.464657	0.332867
PD1	BLCA	0.105879	0.6662	0.176395
Age	BLCA	0.323644	0.464657	0.332867
CTL	BLCA	0.136746	0.648787	0.187898
CYT	BLCA	0.23675	0.464657	0.332867
ADAR1	BLCA	0.224131	0.464657	0.332867
ADAR2	BLCA	-0.247991	0.464657	0.332867
SNV_burden	STAD	0	1	0
GZMA	STAD	-0.274864	0.815512	0.0885694
PRF1	STAD	-0.139495	0.815512	0.0885694
PD1	STAD	-0.219683	0.815512	0.0885694
Age	STAD	-0.072482	0.815512	0.0885694
CTL	STAD	-0.171304	0.815512	0.0885694
CYT	STAD	-0.213313	0.815512	0.0885694
ADAR1	STAD	0.087575	0.815512	0.0885694
ADAR2	STAD	0.113007	0.815512	0.0885694
SNV_burden	KICH	-0.194307	0.8069	0.0931803
GZMA	KICH	-0.100603	0.8069	0.0931803
PRF1	KICH	-0.107481	0.8069	0.0931803
PD1	KICH	-0.126942	0.8069	0.0931803
Age	KICH	-0.0539384	0.8069	0.0931803
CTL	KICH	-0.16411	0.8069	0.0931803
CYT	KICH	-0.116828	0.8069	0.0931803
ADAR1	KICH	0.0635396	0.8069	0.0931803
ADAR2	KICH	0.163409	0.8069	0.0931803
SNV_burden	KIRP	0.118492	0.9523	0.0212262
GZMA	KIRP	0.0311132	0.9523	0.0212262
PRF1	KIRP	0.0806837	0.9523	0.0212262
PD1	KIRP	-0.0118523	0.9523	0.0212262
Age	KIRP	-0.013513	0.9523	0.0212262
CTL	KIRP	0.0924847	0.9523	0.0212262
CYT	KIRP	0.062855	0.9523	0.0212262
ADAR1	KIRP	0.198138	0.9523	0.0212262
ADAR2	KIRP	-0.0792314	0.9523	0.0212262
SNV_burden	LUSC	-0.249013	0.586912	0.231427
GZMA	LUSC	0.245981	0.586912	0.231427
PRF1	LUSC	0.18824	0.586912	0.231427
PD1	LUSC	0.177546	0.586912	0.231427
Age	LUSC	0.275105	0.586912	0.231427
CTL	LUSC	-0.173017	0.586912	0.231427
CYT	LUSC	0.214551	0.586912	0.231427
ADAR1	LUSC	0.446912	0.586912	0.231427
ADAR2	LUSC	0.0153451	0.955	0.0199966
SNV_burden	LIHC	-0.0259675	0.9454	0.0243844
GZMA	LIHC	-0.0398464	0.9454	0.0243844
PRF1	LIHC	-0.00994427	0.9454	0.0243844
PD1	LIHC	-0.135689	0.9454	0.0243844
Age	LIHC	0.0769892	0.9454	0.0243844
CTL	LIHC	-0.029224	0.9454	0.0243844
CYT	LIHC	-0.028021	0.9454	0.0243844
ADAR1	LIHC	0.159133	0.14355	0.429968
ADAR2	LIHC	0.0942921	0.9454	0.0243844
SNV_burden	LUAD	0.107354	0.484875	0.31437
GZMA	LUAD	-0.207821	0.297675	0.526258
PRF1	LUAD	-0.183613	0.3159	0.50045
PD1	LUAD	-0.204479	0.297675	0.526258
Age	LUAD	-0.0490378	0.7197	0.142848
CTL	LUAD	-0.147342	0.358071	0.44603
CYT	LUAD	-0.20362	0.297675	0.526258
ADAR1	LUAD	0.359037	0.063936	1.19425
ADAR2	LUAD	0.160579	0.358071	0.44603
SNV_burden	KIRC	-0.0611278	0.9414	0.0262258
GZMA	KIRC	0.0475869	0.9414	0.0262258
PRF1	KIRC	0.0103473	0.9414	0.0262258
PD1	KIRC	0.0465012	0.9414	0.0262258
Age	KIRC	-0.0718628	0.9414	0.0262258
CTL	KIRC	-0.0166865	0.9414	0.0262258
CYT	KIRC	0.0360333	0.9414	0.0262258
ADAR1	KIRC	0.0192564	0.9414	0.0262258
ADAR2	KIRC	0.167295	0.9414	0.0262258
SNV_burden	THCA	0.127063	0.5064	0.295506
GZMA	THCA	-0.229192	0.34704	0.45962
PRF1	THCA	-0.171969	0.34704	0.45962
PD1	THCA	-0.182487	0.34704	0.45962
Age	THCA	-0.0377712	0.87345	0.058762
CTL	THCA	0.00850437	0.949	0.0227338
CYT	THCA	-0.205893	0.34704	0.45962
ADAR1	THCA	0.22558	0.34704	0.45962
ADAR2	THCA	0.095491	0.606729	0.217006
SNV_burden	HNSC	0.157203	0.745537	0.127531
GZMA	HNSC	-0.174798	0.745537	0.127531
PRF1	HNSC	-0.0711343	0.745537	0.127531
PD1	HNSC	-0.082545	0.745537	0.127531
Age	HNSC	-0.263439	0.745537	0.127531
CTL	HNSC	-0.146005	0.745537	0.127531
CYT	HNSC	-0.132526	0.745537	0.127531
ADAR1	HNSC	-0.00979403	0.9522	0.0212718
ADAR2	HNSC	0.0941813	0.745537	0.127531
SNV_burden	PRAD	0.205862	0.4296	0.366936
GZMA	PRAD	0.0190024	0.8936	0.0488568
PRF1	PRAD	0.165865	0.539775	0.267787
PD1	PRAD	0.0416838	0.8936	0.0488568
Age	PRAD	0.0337155	0.8936	0.0488568
CTL	PRAD	0.123404	0.69012	0.161075
CYT	PRAD	0.094636	0.7569	0.120961
ADAR1	PRAD	0.304583	0.126585	0.897618
ADAR2	PRAD	0.31125	0.126585	0.897618

## Sheet: Table S7B
Table S7B. Univariate Cox regression survival analysis of 9 biomarkers including RNA editing neoantigen burden (RNB), somatic neoantigen burden (SNB), expression of immune markers, cytolytic activity (CYT), cytotoxic T lymphocyte abundance (CTL) and clinical covariates (age and gender) in 12 cancer types.
Biomarker	Cancer_type	HR	P-value	pro_type	log_pvalue
RE_burden	BRCA	1.6	0.13	HR>1	0.886057
SNV_burden	BRCA	0.73	0.33	HR<1	0.481486
GZMA	BRCA	0.36	0.0016	HR<1	2.79588
PRF1	BRCA	0.46	0.015	HR<1	1.82391
PD1	BRCA	0.39	0.0041	HR<1	2.38722
Age	BRCA	1	0.25	HR>1	0.60206
CTL	BRCA	0.34	0.0012	HR<1	2.92082
CYT	BRCA	0.42	0.0076	HR<1	2.11919
gender	BRCA	0.01	1	HR<1	0
RE_burden	BLCA	0.81	0.74	HR<1	0.130768
SNV_burden	BLCA	0.49	0.27	HR<1	0.568636
GZMA	BLCA	1.4	0.57	HR>1	0.244125
PRF1	BLCA	2	0.27	HR>1	0.568636
PD1	BLCA	1	0.94	HR>1	0.0268721
Age	BLCA	1	0.29	HR>1	0.537602
CTL	BLCA	1.5	0.55	HR>1	0.259637
CYT	BLCA	2	0.27	HR>1	0.568636
gender	BLCA	1.3	0.72	HR>1	0.142668
RE_burden	STAD	0.88	0.86	HR<1	0.0655015
SNV_burden	STAD	1	1	HR>1	0
GZMA	STAD	0.6	0.49	HR<1	0.309804
PRF1	STAD	0.51	0.36	HR<1	0.443697
PD1	STAD	0.78	0.72	HR<1	0.142668
Age	STAD	1	0.37	HR>1	0.431798
CTL	STAD	0.51	0.36	HR<1	0.443697
CYT	STAD	0.51	0.36	HR<1	0.443697
gender	STAD	1.2	0.8	HR>1	0.09691
RE_burden	KICH	0.7	0.77	HR<1	0.113509
SNV_burden	KICH	0.52	0.6	HR<1	0.221849
GZMA	KICH	0.43	0.5	HR<1	0.30103
PRF1	KICH	0.7	0.77	HR<1	0.113509
PD1	KICH	2.1	0.55	HR>1	0.259637
Age	KICH	1.1	0.27	HR>1	0.568636
CTL	KICH	2.3	0.49	HR>1	0.309804
CYT	KICH	0.43	0.5	HR<1	0.30103
gender	KICH	1.9	0.6	HR>1	0.221849
RE_burden	KIRP	0.95	0.94	HR<1	0.0268721
SNV_burden	KIRP	0.96	0.96	HR<1	0.0177288
GZMA	KIRP	2.3	0.29	HR>1	0.537602
PRF1	KIRP	1.6	0.53	HR>1	0.275724
PD1	KIRP	2	0.36	HR>1	0.443697
Age	KIRP	0.95	0.066	HR<1	1.18046
CTL	KIRP	2	0.37	HR>1	0.431798
CYT	KIRP	2	0.37	HR>1	0.431798
gender	KIRP	1.2	0.87	HR>1	0.0604807
RE_burden	LUSC	1.5	0.52	HR>1	0.283997
SNV_burden	LUSC	1.1	0.92	HR>1	0.0362122
GZMA	LUSC	0.39	0.16	HR<1	0.79588
PRF1	LUSC	0.072	0.015	HR<1	1.82391
PD1	LUSC	0.36	0.14	HR<1	0.853872
Age	LUSC	1.2	0.028	HR>1	1.55284
CTL	LUSC	0.78	0.7	HR<1	0.154902
CYT	LUSC	0.3	0.081	HR<1	1.09151
gender	LUSC	10	1	HR>1	0
RE_burden	LIHC	1.4	0.3	HR>1	0.522879
SNV_burden	LIHC	0.73	0.37	HR<1	0.431798
GZMA	LIHC	0.67	0.25	HR<1	0.60206
PRF1	LIHC	0.52	0.067	HR<1	1.17393
PD1	LIHC	0.46	0.09	HR<1	1.04576
Age	LIHC	0.98	0.056	HR<1	1.25181
CTL	LIHC	0.38	0.0063	HR<1	2.20066
CYT	LIHC	0.49	0.043	HR<1	1.36653
gender	LIHC	3.4	0.0036	HR>1	2.4437
RE_burden	LUAD	1.1	0.83	HR>1	0.0809219
SNV_burden	LUAD	0.51	0.093	HR<1	1.03152
GZMA	LUAD	0.8	0.58	HR<1	0.236572
PRF1	LUAD	0.65	0.29	HR<1	0.537602
PD1	LUAD	0.91	0.81	HR<1	0.091515
Age	LUAD	1	0.99	HR>1	0.00436481
CTL	LUAD	0.68	0.34	HR<1	0.468521
CYT	LUAD	0.84	0.67	HR<1	0.173925
gender	LUAD	1.8	0.14	HR>1	0.853872
RE_burden	KIRC	1	0.99	HR>1	0.00436481
SNV_burden	KIRC	1.2	0.71	HR>1	0.148742
GZMA	KIRC	0.45	0.076	HR<1	1.11919
PRF1	KIRC	0.62	0.27	HR<1	0.568636
PD1	KIRC	0.74	0.47	HR<1	0.327902
Age	KIRC	1.1	0.018	HR>1	1.74473
CTL	KIRC	0.49	0.11	HR<1	0.958607
CYT	KIRC	0.83	0.67	HR<1	0.173925
gender	KIRC	1.3	0.62	HR>1	0.207608
RE_burden	THCA	0.94	0.95	HR<1	0.0222764
SNV_burden	THCA	10	1	HR>1	0
GZMA	THCA	0.4	0.43	HR<1	0.366532
PRF1	THCA	0.33	0.33	HR<1	0.481486
PD1	THCA	0.34	0.35	HR<1	0.455932
Age	THCA	1.1	0.026	HR>1	1.58503
CTL	THCA	1.2	0.84	HR>1	0.0757207
CYT	THCA	0.36	0.38	HR<1	0.420216
gender	THCA	2.6	0.34	HR>1	0.468521
RE_burden	HNSC	1	0.98	HR>1	0.00877392
SNV_burden	HNSC	1.6	0.23	HR>1	0.638272
GZMA	HNSC	1.3	0.42	HR>1	0.376751
PRF1	HNSC	0.89	0.75	HR<1	0.124939
PD1	HNSC	1.1	0.82	HR>1	0.0861861
Age	HNSC	1	0.28	HR>1	0.552842
CTL	HNSC	0.96	0.91	HR<1	0.0409586
CYT	HNSC	1.3	0.42	HR>1	0.376751
gender	HNSC	0.8	0.59	HR<1	0.229148
RE_burden	PRAD	1	1	HR>1	0
SNV_burden	PRAD	1	1	HR>1	0
GZMA	PRAD	1	1	HR>1	0
PRF1	PRAD	1	1	HR>1	0
PD1	PRAD	1	1	HR>1	0
Age	PRAD	1	1	HR>1	0
CTL	PRAD	1	1	HR>1	0
CYT	PRAD	1	1	HR>1	0
gender	PRAD	1	1	HR>1	0
