# Supplementary material for: Systematically Characterizing A-to-I RNA Editing Neoantigens in Cancer
Source: Front Oncol. 2020 Dec 10;10:593989. doi: 10.3389/fonc.2020.593989 (PMC7758481; doi:10.3389/fonc.2020.593989)
Supplement: Supplementary file 9 [file DataSheet_9.xlsx]

## Sheet: Table S9A
Table S9A. Summary clinical and molecular features from Hugo (N = 26) patient cohorts
Sample_id	Age	Gender	OS	Event	Disease_status	Prior_MAPKi	Immonotherapy_response	RE load	RE neoantigen load	Neoantigen yielding RE load	Somatic neoantigen load	GZMA_tpm	PRF1_tpm	CD8A_tpm	Cytolytic_activity_score	Neoantigen immunogenicity score	CD8 Tcell abundance	CTL abundance	sum	RE_score
Pt1	66	F	607	1	M1b	N	no clinical benefit	95	118	30	3915	18.0076	18.4667	22.0009	18.2357	1.19602	0.081581	5.52989	5.61147	6.71141
Pt2	55	M	927	0	M1c	N	clinical benefit	120	175	48	5085	7.39246	4.98644	14.9108	6.07141	2.08587	1.40977	3.06304	4.4728	9.3297
Pt4	62	M	948	0	M1c	Y	clinical benefit	166	223	57	8226	2.00689	6.2602	7.74104	3.54451	1.86685	0.742853	23.106	23.8488	44.5223
Pt5	61	M	439	0	M1c	N	clinical benefit	112	177	44	980	0	1.59662	1.05811	0	1.62089	0	7.07785	7.07785	11.4724
Pt6	51	M	882	0	M1c	Y	clinical benefit	129	95	33	344	0.121951	2.67508	0.623996	0.571164	0.645569	0.002946	2.60171	2.60465	1.68148
Pt7	55	F	662	1	M1c	N	no clinical benefit	98	213	43	2375	2.69586	2.77579	4.43249	2.73553	1.65989	0.49258	31.2217	31.7143	52.6422
Pt8	69	M	NA	0	M1a	N	clinical benefit	60	70	19	43612	3.29283	4.0112	5.99549	3.63431	0.942537	0.419268	11.4744	11.8936	11.2102
Pt9	68	M	1054	0	M0	N	clinical benefit	91	158	38	868	20.9562	9.58591	20.7816	14.1734	1.63227	89.1701	2.02125	91.1913	148.849
Pt10	60	M	387	0	M1a	Y	no clinical benefit	104	99	39	284	0.153598	1.61547	2.0543	0.49813	1.09205	0	1.85268	1.85268	2.02322
Pt12	59	M	327	1	M1c	N	no clinical benefit	84	104	23	89	2.30531	3.70011	0.658369	2.9206	0.711242	0.061867	6.79799	6.85986	4.87902
Pt13	53	F	917	0	M1c	N	clinical benefit	119	266	49	1030	17.1683	18.8814	44.1587	18.0045	2.49996	0.255003	7.98365	8.23865	20.5963
Pt14	27	F	54	0	M1c	N	no clinical benefit	138	212	54	3378	12.9326	14.2564	8.9695	13.5784	1.9729	0.327983	2.82247	3.15045	6.21552
Pt15	70	M	980	1	M1b	Y	clinical benefit	75	167	35	1276	8.74066	5.98292	13.6803	7.2315	1.53472	0.534057	3.84648	4.38054	6.72292
Pt16	19	M	186	1	M1b	Y	no clinical benefit	115	209	48	1012	1.88587	11.3278	3.25215	4.62199	2.74389	0.294122	3.01083	3.30495	9.06841
Pt19	45	M	1060	0	M1c	N	clinical benefit	50	80	19	1582	2.30735	3.12103	0.473737	2.68352	1.1232	151.855	2.66686	154.522	173.559
Pt20	63	F	337	1	M1c	N	no clinical benefit	94	141	34	1160	110.758	68.0683	1.50129	86.8279	1.29901	0.074894	28.1048	28.1797	36.6058
Pt22	55	M	182	1	M1c	N	no clinical benefit	99	174	39	268	15.0536	11.2762	4.94475	13.0287	2.13514	28.3097	3.53157	31.8413	67.9858
Pt23	63	M	103	1	M1c	Y	no clinical benefit	140	125	45	488	8.13089	11.8956	17.3954	9.83474	1.51696	0.017443	4.54236	4.5598	6.91703
Pt25	74	M	262	1	M1c	Y	no clinical benefit	78	115	32	233	19.6332	20.7157	26.5031	20.1672	1.16315	0.128857	4.67715	4.806	5.5901
Pt28	82	M	439	1	M1c	N	clinical benefit	25	30	11	493	1.25846	1.74349	1.05034	1.48125	0.485939	0	7.18558	7.18558	3.49175
Pt29	84	M	269	1	M1c	Y	no clinical benefit	100	148	41	457	24.7542	10.6995	38.7657	16.2744	1.5603	0.022668	4.60865	4.63132	7.22623
Pt31	47	M	704	0	M1c	N	no clinical benefit	101	187	42	1429	2.68576	19.5695	4.56391	7.24977	2.44061	8.68356	4.13626	12.8198	31.2882
Pt32	47	M	171	1	M1c	Y	no clinical benefit	118	225	47	514	17.6704	3.54951	4.26142	7.91966	1.55557	0.736964	4.9055	5.64247	8.77724
Pt35	65	F	427	0	M1c	Y	clinical benefit	73	159	30	600	7.89551	10.1999	21.485	8.97404	2.67756	0.016918	6.36189	6.37881	17.0797
Pt37	70	F	364	0	M1c	Y	clinical benefit	96	61	26	973	8.42061	8.53047	13.731	8.47536	0.519644	1.16952	23.0594	24.229	12.5904
Pt38	57	F	448	0	M1c	Y	clinical benefit	142	173	48	45	31.5407	37.1922	51.839	34.2501	2.51698	7.30722	8.79686	16.1041	40.5337

## Sheet: Table S9B
Table S9B. Summary clinical and molecular features from Van Allen (N = 40) patient cohorts
Sample_id	Age	Gender	OS	Event	Disease_status	Post_BRAFi	Immunotherapy_response	RE load	RE neoantigen load	Neoantgen yielding RE load	Somatic neoantigen load	GZMA_tpm	PRF1_tpm	CD8A_tpm	Cytolytic_activity	Neoantigen immunogenicity score	CD8 abundance	CTL abundance	sum	RE_score
pat02	42	F	54.4	0	M1c	Y	clinical benefit	79	134	25	244	13.296	33.8589	5.70092	21.2177	1.27962	4.61573	40.8739	45.4896	58.2096
pat03	61	F	3.3	1	M1c	N	no clinical benefit	89	95	23	475	1.67612	3.07546	4.11095	2.27043	2.26355	0	5.57833	5.57833	12.6268
pat04	71	M	32.9	0	M1b	N	clinical benefit	70	79	22	568	10.5259	5.12252	22.9877	7.34297	1.05791	0	3.44581	3.44581	3.64535
pat06	33	M	5.4	1	M1c	N	no clinical benefit	106	231	48	382	15.7585	0.131844	4.85304	1.44141	1.89923	2.71829	4.136	6.85429	13.0179
pat08	73	M	4.7	1	M1c	N	no clinical benefit	138	236	52	670	3.34204	1.87395	27.3083	2.50256	3.83831	0.58982	3.08875	3.67857	14.1195
pat118	43	F	10.4	1	M1c	Y	no clinical benefit	74	98	22	137	30.6543	1.12025	56.531	5.86008	0.629558	0	2.29778	2.29778	1.44659
pat119	61	M	26.9	1	M0	N	no clinical benefit	87	105	26	473	1.22027	1.44239	11.0101	1.32669	1.29812	0.260944	1.58348	1.84442	2.39427
pat123	50	F	28.4	1	M1c	N	clinical benefit	175	306	82	856	1.02775	1.25984	6.98617	1.1379	0.584832	0.2892	1.84586	2.13506	1.24865
pat126	77	M	21.4	1	M1b	N	clinical benefit	129	172	34	649	4.24818	5.28913	16.2289	4.74017	1.62156	0.041087	4.13232	4.1734	6.76742
pat14	48	M	5.4	1	M1c	N	no clinical benefit	82	137	28	62	5.49228	7.84275	11.7285	6.56312	0.73105	0	1.06866	1.06866	0.781246
pat15	32	M	1.7	1	M1c	N	no clinical benefit	92	147	33	697	0	0.460668	0.38359	0	1.13693	0	0.519091	0.519091	0.590168
pat16	68	M	27	0	M1b	N	no clinical benefit	111	218	45	2807	4.55868	4.86831	14.8601	4.71095	1.14527	1.13102	2.35172	3.48274	3.98867
pat19	59	M	5.8	1	M1c	N	no clinical benefit	65	97	23	660	14.5141	3.25614	4.82111	6.87459	2.07463	1.35602	3.45217	4.80819	9.97523
pat20	78	M	3.9	1	M1c	N	no clinical benefit	193	320	55	0	2.2374	5.52785	35.7764	3.51682	1.38938	0	12.0862	12.0862	16.7923
pat25	69	M	10.8	1	M1c	N	no clinical benefit	163	259	54	108	3.84436	8.74577	0.931343	5.79844	0.924339	0.560636	1.16428	1.72492	1.59441
pat27	61	F	46	1	M1c	Y	no clinical benefit	79	120	35	40	5.4003	5.85404	1.02253	5.62259	2.18345	0	0.720979	0.720979	1.57422
pat28	77	F	39.5	1	M1c	N	no clinical benefit	141	125	35	897	21.7503	7.8586	97.7486	13.0739	0.821698	3.36225	3.13936	6.50161	5.34236
pat29	82	M	44.2	0	M1c	N	clinical benefit	90	90	26	100	6.59221	11.1534	6.71296	8.5747	0.947458	0	22.5049	22.5049	21.3225
pat33	65	M	7	0	M1c	N	no clinical benefit	220	439	102	18	1.34614	1.69249	2.19099	1.50941	1.65175	0	0.275243	0.275243	0.454633
pat36	52	M	1.8	1	M1c	N	no clinical benefit	255	567	123	12	0.562159	1.16265	0.381937	0.808453	1.91069	0	2.26966	2.26966	4.3366
pat37	47	F	2.3	1	M1c	N	no clinical benefit	136	330	67	83	7.75076	6.9011	36.5095	7.3136	1.39153	0	1.36283	1.36283	1.89641
pat38	45	F	51.3	1	M1c	Y	clinical benefit	143	251	62	6984	59.236	8.99554	165.375	23.0838	0.601113	4.4823	10.7832	15.2655	9.17626
pat39	67	M	49.6	1	M1b	N	clinical benefit	121	142	29	101	18.0321	6.04407	59.5801	10.4397	0.731899	0	4.49169	4.49169	3.28746
pat40	74	F	1.1	1	M1c	N	no clinical benefit	99	142	31	17	3.99879	2.52944	15.5374	3.18036	1.09753	0	4.60125	4.60125	5.05002
pat43	75	M	1.2	0	M1b	N	no clinical benefit	70	167	29	434	106.472	37.317	164.173	63.0334	2.24831	0.721231	0.984597	1.70583	3.83524
pat44	57	M	9	0	M1c	N	no clinical benefit	112	199	47	94	0	0.060635	0.11247	0	1.63661	0	1.09969	1.09969	1.79977
pat45	68	M	3	1	M1c	N	no clinical benefit	82	132	37	1426	0	0.059377	0	0	1.40164	0	0.569002	0.569002	0.797534
pat46	36	M	5.3	1	M1b	N	no clinical benefit	74	71	21	315	1.32412	3.30897	4.19405	2.0932	0.7942	0	5.81303	5.81303	4.6167
pat47	78	M	36.9	1	M1c	N	clinical benefit	50	90	17	303	0.485683	1.42547	2.7902	0.832062	6.563	0	1.37891	1.37891	9.04981
pat49	36	F	34.5	1	M1c	Y	clinical benefit	132	185	42	778	38.8563	0.834792	243.831	5.69534	2.8558	7.3226	11.1773	18.4999	52.8322
pat50	77	M	2.2	0	M1c	N	no clinical benefit	84	99	20	1219	1.70673	2.88628	11.949	2.21948	1.85861	0	4.27093	4.27093	7.93801
pat79	69	M	26.7	1	M1b	N	clinical benefit	77	117	24	610	4.16616	8.07773	12.7474	5.80113	2.07765	0	13.651	13.651	28.3619
pat80	48	M	24.1	1	M1c	Y	clinical benefit	77	70	20	407	5.90665	2.00867	24.7709	3.44449	3.31544	9.97424	5.47157	15.4458	51.2096
pat81	54	F	20.9	0	M1a	N	no clinical benefit	78	115	26	199	0	1.02465	1.09149	0	2.13241	0	0.958996	0.958996	2.04497
pat83	22	M	34.2	0	M1c	N	no clinical benefit	138	190	52	40	21.7444	3.56036	78.7711	8.79875	5.67518	4.04119	4.91362	8.9548	50.8201
pat85	83	M	15.3	1	M1c	N	no clinical benefit	215	301	93	2285	59.6931	0.255422	25.2591	3.90473	3.08737	9.1383	15.8488	24.9871	77.1444
pat86	55	M	9.8	1	M1a	Y	no clinical benefit	68	135	30	111	2.08348	7.4748	10.2865	3.94634	2.93155	0	1.08229	1.08229	3.17278
pat88	60	F	33	1	M1c	N	clinical benefit	112	219	50	2285	47.9134	0.244072	159.334	3.41969	1.88473	8.20998	11.5778	19.7877	37.2946
pat90	59	M	33.5	0	M1c	N	clinical benefit	96	90	26	330	5.36162	7.4587	16.7089	6.32382	0.931188	3.00691	56.0915	59.0985	55.0318
pat98	57	M	4.7	0	M1c	N	no clinical benefit	78	89	32	30	6.01445	6.65767	23.3674	6.32789	0.819945	0.578318	1.98877	2.56709	2.10487
